# Supplementary material for: Comparative proteomic profiling of the ovine and human PBMC inflammatory response
Source: Sci Rep. 2024 Jun 28;14:14939. doi: 10.1038/s41598-024-66059-0 (PMC11213919; doi:10.1038/s41598-024-66059-0)
Supplement: Supplementary file 1 — Supplementary Table 1. [file 41598_2024_66059_MOESM1_ESM.xlsx]

## Sheet: Suppl. 1. CD markers ANOVA
Supplementary table 1: Statistical analysis (ANOVA) of the differences in CD marker expression between ovine and human, healthy control and activated peripheral blood mononuclear cells
	Species x Activation status		Species		Activation status
	F (DFn, DFd)	P value	F (DFn, DFd)	P value	F (DFn, DFd)	P value
CD3E	F (1, 4) = 0.8658	P=0.4048	F (1, 4) = 0.3566	P=0.5826	F (1, 4) = 0.9369	P=0.3879
CD3D	F (1, 4) = 0.7246	P=0.4426	F (1, 4) = 3.088	P=0.1537	F (1, 4) = 1.268	P=0.3231
CD3G	F (1, 4) = 4.417	P=0.1035	F (1, 4) = 6.805	P=0.0595	F (1, 4) = 1.846	P=0.2458
CD3-Z	F (1, 4) = 20.17	P=0.0109	F (1, 4) = 2.231	P=0.2096	F (1, 4) = 25.52	P=0.0072
CD4	F (1, 4) = 1.765	P=0.2547	F (1, 4) = 0.7891	P=0.4246	F (1, 4) = 0.04758	P=0.8380
CD8A	F (1, 4) = 6.556	P=0.0626	F (1, 4) = 12.12	P=0.0253	F (1, 4) = 1.303	P=0.3173
CD6	F (1, 4) = 0.09280	P=0.7758	F (1, 4) = 0.007969	P=0.9332	F (1, 4) = 0.2231	P=0.6613
CD5	F (1, 4) = 0.0001442	P=0.9910	F (1, 4) = 1.290	P=0.3195	F (1, 4) = 0.09823	P=0.7696
CD45	F (1, 4) = 0.2598	P=0.6371	F (1, 4) = 0.06347	P=0.8135	F (1, 4) = 0.2598	P=0.6371
CD166	F (1, 4) = 0.5811	P=0.4883	F (1, 4) = 0.1049	P=0.7623	F (1, 4) = 1.755	P=0.2559
CD50	F (1, 4) = 1.423	P=0.2989	F (1, 4) = 1.232	P=0.3293	F (1, 4) = 13.35	P=0.0217
CD99	F (1, 4) = 0.7877	P=0.4249	F (1, 4) = 41.54	P=0.0030	F (1, 4) = 0.6505	P=0.4652
CD14	F (1, 4) = 1.001	P=0.3737	F (1, 4) = 6.843	P=0.0591	F (1, 4) = 9.264	P=0.0383
CD163	F (1, 4) = 1.149	P=0.3441	F (1, 4) = 1.834	P=0.2472	F (1, 4) = 5.083	P=0.0872
CD9	F (1, 4) = 0.07014	P=0.8042	F (1, 4) = 1.028	P=0.3680	F (1, 4) = 1.343	P=0.3109
CD11b	F (1, 4) = 6.593	P=0.0621	F (1, 4) = 0.06236	P=0.8151	F (1, 4) = 6.380	P=0.0650
CD16a	F (1, 4) = 0.2403	P=0.6497	F (1, 4) = 0.1932	P=0.6829	F (1, 4) = 3.939	P=0.1182
CD18	F (1, 4) = 1.022	P=0.3693	F (1, 4) = 0.07233	P=0.8013	F (1, 4) = 1.022	P=0.3693
CD19	F (1, 4) = 2.784	P=0.1706	F (1, 4) = 0.7465	P=0.4363	F (1, 4) = 5.386	P=0.0811
CD22	F (1, 4) = 0.9878	P=0.3765	F (1, 4) = 67.89	P=0.0012	F (1, 4) = 0.2760	P=0.6271
CD180	F (1, 4) = 0.0001004	P=0.9925	F (1, 4) = 0.07253	P=0.8010	F (1, 4) = 0.3132	P=0.6056
CD352	F (1, 4) = 0.0009052	P=0.9774	F (1, 4) = 3.781	P=0.1237	F (1, 4) = 0.2501	P=0.6433
CD244	F (1, 4) = 0.004116	P=0.9519	F (1, 4) = 3.987	P=0.1165	F (1, 4) = 2.324	P=0.2021
CD59	F (1, 4) = 0.6191	P=0.4754	F (1, 4) = 9.916	P=0.0345	F (1, 4) = 1.919	P=0.2382
CD11c	F (1, 4) = 4.611	P=0.0983	F (1, 4) = 0.4036	P=0.5598	F (1, 4) = 0.1195	P=0.7470
CD172a	F (1, 4) = 28.49	P=0.0059	F (1, 4) = 14.99	P=0.0180	F (1, 4) = 2.691	P=0.1763
CD54	F (1, 4) = 52.66	P=0.0019	F (1, 4) = 12.04	P=0.0256	F (1, 4) = 129.7	P=0.0003
CD74	F (1, 4) = 6.666	P=0.0612	F (1, 4) = 2.528	P=0.1870	F (1, 4) = 1.485	P=0.2899
CD37	F (1, 4) = 4.610	P=0.0983	F (1, 4) = 12.62	P=0.0238	F (1, 4) = 2.737	P=0.1734
CD47	F (1, 4) = 0.09223	P=0.7765	F (1, 4) = 1.152	P=0.3435	F (1, 4) = 3.101	P=0.1530
CD44	F (1, 4) = 0.004739	P=0.9484	F (1, 4) = 0.5562	P=0.4972	F (1, 4) = 1.068	P=0.3597
CD58	F (1, 4) = 0.2170	P=0.6656	F (1, 4) = 204.8	P=0.0001	F (1, 4) = 0.2170	P=0.6656
