# Supplementary material for: Comparative proteomic profiling of the ovine and human PBMC inflammatory response
Source: Sci Rep. 2024 Jun 28;14:14939. doi: 10.1038/s41598-024-66059-0 (PMC11213919; doi:10.1038/s41598-024-66059-0)
Supplement: Supplementary file 2 — Supplementary Table 2. [file 41598_2024_66059_MOESM2_ESM.xlsx]

## Sheet: Suppl. 2_CD ratio
Supplementary table 2: Comparison of CD surface marker expression ratio between ovine and human, healthy control and activated PBMCs
PBMCs Cell Type	Gene Name	Human control vs activated					sheep control vs activated					human versus sheep control					human vs sheep activated
		mean diff	95% CI			adj. p	mean diff	95% CI			adj. p	mean diff	95% CI			adj. p	mean diff	95% CI			adj. p
T cell : Monocyte	CD3:CD16	-6.508	-28.55 to 15.53	No	ns	0.5929	5.158	-16.88 to 27.20	No	ns	0.7093	-5.453	-21.13 to 10.23	No	ns	0.6007	6.214	-9.468 to 21.90	No	ns	0.5221
T cell : Monocyte	CD3:CD163	-26.6	-813.9 to 760.7	No	ns	0.9923	303.7	-483.6 to 1091	No	ns	0.4382	-9.79	-636.0 to 616.4	No	ns	0.9989	320.5	-305.8 to 946.7	No	ns	0.3567
T cell : DC	CD3E:CD11c	0.566	-1.165 to 2.297	No	ns	0.5354	0.5589	-1.172 to 2.290	No	ns	0.5427	-1.253	-3.081 to 0.5754	No	ns	0.1845	-1.26	-3.088 to 0.5683	No	ns	0.1816
T cell : B cell	CD3:CD19	0.3081	-9.661 to 10.28	No	ns	0.9935	-2.635	-12.60 to 7.335	No	ns	0.6514	2.603	-5.159 to 10.36	No	ns	0.6212	-0.3403	-8.101 to 7.421	No	ns	0.9914
T cell : NK cell	CD3:CD352	0.6702	-7.092 to 8.432	No	ns	0.951	0.09228	-7.669 to 7.854	No	ns	0.999	0.752	-6.258 to 7.762	No	ns	0.9498	0.1741	-6.836 to 7.184	No	ns	0.9972
Thelper: Tcytotoxic	CD4:CD8	0.09854	-18.25 to 18.44	No	ns	0.9998	-8.382	-26.73 to 9.964	No	ns	0.3389	1.541	-16.35 to 19.43	No	ns	0.9673	-6.939	-24.83 to 10.95	No	ns	0.5355
																	CD83
																	CD83
																	CD83
																	CD83
																	CD83
																	CD83
																	CD83
																	CD83
																	CD83
																	CD83
																	CD83
																	CD83
																	CD83
																	CD83
																	CD83
																	CD83
																	CD83
																	CD83
																	CD83
																	CD83
																	CD83
																	CD83
																	CD83
																	CD83
																	CD83
																	CD83
																	CD83
																	CD83
																	CD83
																	CD83
																	CD83
																	CD83
																	CD83
