# Supplementary material for: Comparative proteomic profiling of the ovine and human PBMC inflammatory response
Source: Sci Rep. 2024 Jun 28;14:14939. doi: 10.1038/s41598-024-66059-0 (PMC11213919; doi:10.1038/s41598-024-66059-0)
Supplement: Supplementary file 3 — Supplementary Table 3. [file 41598_2024_66059_MOESM3_ESM.xlsx]

## Sheet: Suppl. 3_Sheep DAP
Supplementary Table 3: Proteins that are differentially abundant between healthy control and activated ovine PBMCs
Accession No.	Protein names	Gene	P-value	Fold change	Subcellular Location
W5PL70	Programmed cell death protein 4	PDCD4	0.00872288	-2.40281	Cell Lysate
W5Q9T3	Lamin B1	LMNB1	0.011669	-2.3793	Secretome
W5P0U3	Lymphocyte specific protein 1	LSP1	0.00960285	-2.32324	Cell Lysate
W5P707	Alpha-actinin-4 (Non-muscle alpha-actinin 4)	ACTN4	0.00387062	-2.23349	Cell Lysate
W5P3S7	ATPase H+ transporting accessory protein 1	ATP6AP1	0.0137145	-2.21745	Cell Lysate
W5PLB1	Chloride intracellular channel protein	CLIC5	0.0128828	-2.21571	Cell Lysate
W5P2B2	Nuclear casein kinase and cyclin dependent kinase substrate 1	NUCKS1	0.0476903	-2.20051	Cell Lysate
Q6ECI6	Integrin beta-2 (Cell surface adhesion glycoproteins LFA-1/CR3/p150,95 subunit beta) (Complement receptor C3 subunit beta) (CD antigen CD18)	ITGB2 CD18	0.0324983	-2.16561	Cell Lysate
W5NU94	Proline-serine-threonine phosphatase interacting protein 1	PSTPIP1	0.0209127	-2.11639	Cell Lysate
W5QIV1	Protein S100 (S100 calcium-binding protein)	S100A11	0.0136842	-2.05921	Cell Lysate
W5QI61	Cyclin-dependent kinase inhibitor 1B (Cyclin-dependent kinase inhibitor p27) (p27Kip1)	CDKN1B	0.0266183	-1.96659	Cell Lysate
W5Q149	Oxidation resistance protein 1	OXR1	0.0248342	-2	Cell Lysate
W5NVT8	Nucleolar protein 16	NOP16	0.00833988	2	Cell Lysate
W5NW44	TNF receptor associated protein 1	TRAP1	0.00943648	2	Cell Lysate
W5PQ74	Glutamate-rich WD repeat-containing protein 1	GRWD1	0.0087573	1.95074	Cell Lysate
W5PGX7	FACT complex subunit SSRP1	SSRP1	0.0255111	1.95831	Cell Lysate
W5PA63	RNA binding motif protein 19	RBM19	0.0264576	1.96178	Cell Lysate
B7T159	DNA dC->dU-editing enzyme APOBEC-3G (EC 3.5.4.38) (Deoxycytidine deaminase)	APOBEC3A	0.0954993	1.99	Secretome
W5Q9U3	2',3'-cyclic-nucleotide 3'-phosphodiesterase (EC 3.1.4.37)	CNP	0.0379595	2.02919	Cell Lysate
W5Q9X1	DnaJ heat shock protein family (Hsp40) member C7	DNAJC7	0.0112349	2.05348	Cell Lysate
W5Q0A6	tRNA (cytosine(34)-C(5))-methyltransferase (EC 2.1.1.203) (NOL1/NOP2/Sun domain family member 2) (mRNA cytosine C(5)-methyltransferase) (tRNA cytosine C(5)-methyltransferase)	NSUN2	0.00821505	2.0667	Cell Lysate
W5Q648	Matrin 3	MATR3	0.012376	2.08171	Cell Lysate
W5PRQ0	RNA binding motif protein 3	RBM3	0.00696562	2.0883	Cell Lysate
W5Q9Y8	tRNA (uracil(54)-C(5))-methyltransferase (EC 2.1.1.35)	TRMT2A	0.0342405	2.08979	Cell Lysate
W5P7E2	Inorganic pyrophosphatase (EC 3.6.1.1) (Pyrophosphate phospho-hydrolase)	PPA1	0.000274688	2.0924	Cell Lysate
W5Q2Z5	leucine--tRNA ligase (EC 6.1.1.4) (Leucyl-tRNA synthetase)	LARS1	0.0502794	2.09272	Cell Lysate
W5PKL6	Eukaryotic translation initiation factor 4 gamma 2	EIF4G2	0.015771	2.09498	Cell Lysate
W5QH42	S-adenosylmethionine synthase (EC 2.5.1.6)	MAT2A	0.014573	2.09795	Cell Lysate
W5Q0N6	BCL2 related protein A1	BCL2A1	0.0119895	2.12758	Cell Lysate/
			0.0258434	2.11	Secretome
W5NTT2	Signal transducer and activator of transcription	STAT3	0.0197893	2.13749	Cell Lysate
W5NQ14	Eukaryotic translation initiation factor 3 subunit I (eIF3i) (Eukaryotic translation initiation factor 3 subunit 2) (eIF-3-beta) (eIF3 p36)	EIF3I	0.0184463	2.14801	Cell Lysate
W5P0M8	Programmed cell death 11	PDCD11	0.0619028	2.18926	Cell Lysate
W5P2A3	C-C motif chemokine	CCL4	0.0268233	2.21039	Secretome
W5NTM0	tRNA synthetases class I catalytic domain-containing protein	CARS1	0.0306493	2.21414	Cell Lysate
Q9BG75	Interferon regulatory factor	IRF1	0.0086272	2.2185	Cell Lysate
W5PEL1	Nascent polypeptide associated complex subunit alpha	NACA	0.0726039	2.24933	Cell Lysate
W5Q7Z9	Nucleolar and coiled-body phosphoprotein 1	NOLC1	0.0292664	2.24948	Cell Lysate
W5PC89	DNA-directed RNA polymerases I and III subunit RPAC1	POLR1C	0.0626989	2.25415	Cell Lysate
W5PMY2	Ubiquitin carboxyl-terminal hydrolase (EC 3.4.19.12)	USP10	0.0104232	2.28249	Cell Lysate
W5QHD4	Eukaryotic translation initiation factor 4 gamma 1	EIF4G1	0.0200553	2.31915	Cell Lysate
W5PDU8	Glycine--tRNA ligase (EC 6.1.1.14) (Diadenosine tetraphosphate synthetase)	GARS1	0.0026319	2.34832	Cell Lysate
W5NVE5	Tryptophan--tRNA ligase, cytoplasmic (EC 6.1.1.2) (Tryptophanyl-tRNA synthetase)	WARS1	0.0352964	2.34901	Cell Lysate
W5QCC6	WD repeat domain 36	WDR36	0.0331131	2.37	Cell Lysate
W5QI35	Interleukin-1	IL1RN	0.0230833	2.37238	Secretome
W5PXC6	Ig-like domain-containing protein	HLA-A	0.00276223	2.37336	Cell Lysate
W5PMS9	Interferon stimulated exonuclease gene 20	ISG20	0.0293549	2.37855	Cell Lysate
W5P1Z7	SR-related CTD associated factor 8	SCAF8	0.00792684	2.39738	Cell Lysate
W5PH90	G3BP stress granule assembly factor 1	G3BP1	0.0233921	2.40068	Cell Lysate
W5Q0A5	Probable ATP-dependent RNA helicase DDX5 (EC 3.6.4.13) (DEAD box protein 5)	DDX5	0.00484228	2.4111	Cell Lysate
W5NPI6	Polyadenylate-binding protein (PABP)	PABPC1	0.0341107	2.41583	Cell Lysate
W5PK12	Ornithine aminotransferase (EC 2.6.1.13)	OAT	0.0384742	2.43068	Cell Lysate
W5P181	Nuclear migration protein nudC (Nuclear distribution protein C homolog)	NUDC	0.0185665	2.4374	Cell Lysate
W5NRL8	Eukaryotic translation initiation factor 3 subunit A (eIF3a) (Eukaryotic translation initiation factor 3 subunit 10) (eIF-3-theta)	EIF3A	0.0072262	2.46169	Cell Lysate
W5Q263	Intercellular adhesion molecule 1	ICAM1	0.00332751	2.46289	Cell Lysate
W5Q2I3	YME1 like 1 ATPase	YME1L1	0.0211826	2.4828	Cell Lysate
C8BKE1	Signal transducer and activator of transcription	STAT1	0.00541814	2.49199	Cell Lysate
W5NQE1	Protein MAK16 homolog	MAK16	0.0251189	2.5	Cell Lysate
W5NWP4	RNA helicase (EC 3.6.4.13)	DDX3X	0.0137316	2.50012	Cell Lysate
W5NZ57	Proteasome subunit beta	PSMB10	0.0506151	2.50912	Cell Lysate
W5PWW6	Interleukin-17A	IL17A	0.00471794	2.59616	Secretome
W5Q210	DNA-binding protein SATB (Special AT-rich sequence-binding protein)	SATB1	0.00307489	2.60494	Cell Lysate
W5Q8D1	WD repeat domain 74	WDR74	0.0396607	2.64488	Cell Lysate
W5NQZ0	ubiquitinyl hydrolase 1 (EC 3.4.19.12)	TNFAIP3	0.0226376	2.6476	Cell Lysate
W5Q8K4	Solute carrier family 3 member 2	SLC3A2	0.00627422	2.6674	Cell Lysate
W5QI30	Eukaryotic translation initiation factor 4E family member 2	EIF4E2	0.0900679	2.67882	Cell Lysate
W5PXB2	Interleukin 17F	IL17F	0.00421416	2.69133	Secretome
W5P825	RNA helicase (EC 3.6.4.13)	IFIH1	0.0214585	2.70132	Cell Lysate
M4WG34	Multifunctional fusion protein [Includes: Interleukin-1; Interleukin-1 beta]	IL1B	0.0565002	2.70929	Cell Lysate/
		IL1B	0.00132626	2.76	Secretome
W5P0Y0	Interferon regulatory factor 4	IRF4	0.00229768	2.73538	Cell Lysate
W5Q628	Nucleophosmin/nucleoplasmin 3	NPM3	0.0226193	2.77401	Cell Lysate
W5P5J5	RNA helicase (EC 3.6.4.13)	DDX21	0.00549326	2.78494	Cell Lysate
