# Supplementary material for: Comparative proteomic profiling of the ovine and human PBMC inflammatory response
Source: Sci Rep. 2024 Jun 28;14:14939. doi: 10.1038/s41598-024-66059-0 (PMC11213919; doi:10.1038/s41598-024-66059-0)
Supplement: Supplementary file 4 — Supplementary Table 4. [file 41598_2024_66059_MOESM4_ESM.xlsx]

## Sheet: Suppl. 4_Human DAP
Supplementary Table 4: Proteins that are differentially abundant between healthy control and activated human PBMCs
Accession No.	Protein names	Gene	P-value	Fold change	Subcellular Location
A6NK06	Cis-aconitate decarboxylase	ACOD1	1.90229e-07	8.56182	Cell Lysate
P14902	Indoleamine 2,3-dioxygenase 1	IDO1	4.50572e-05	7.6343	Cell Lysate
O14879	Interferon-induced protein with tetratricopeptide repeats 3	IFIT3	5.2966e-07	7.54496	Cell Lysate/
			0.0032088	3.99376	Secretome
P13500	C-C motif chemokine 2	CCL2	1.37308e-06	7.52008	Secretome
P08476	Inhibin beta A chain	INHBA	2.72773e-07	7.40776	Secretome
P01583	Interleukin-1 alpha	IL1A	1.5361e-06	7.25916	Cell Lysate/
			0.00051356	3.40291	Secretome
Q9BYX4	Interferon-induced helicase C domain-containing protein 1	IFIH1	0.000248914	6.76892	Cell Lysate
P09913	Interferon-induced protein with tetratricopeptide repeats 2	IFIT2	3.37105e-06	6.74545	Cell Lysate/
			0.0490633	3.19081	Secretome
P35354	Prostaglandin G/H synthase 2	PTGS2	0.000187931	6.70014	Cell Lysate
P20592	Interferon-induced GTP-binding protein Mx2	MX2	0.00451183	6.41294	Cell Lysate
Q9BYK8	Helicase with zinc finger domain 2	HELZ2	0.000148372	5.9125	Cell Lysate
Q15646	2-5-oligoadenylate synthase-like protein	OASL	3.16965e-05	5.84958	Cell Lysate
P05161	Ubiquitin-like protein ISG15	ISG15	0.000491064	5.32711	Cell Lysate/
			0.00127043	4.27887	Secretome
Q9NQ25	SLAM family member 7	SLAMF7	0.00261477	5.17794	Cell Lysate
P31941	DNA dC->dU-editing enzyme APOBEC-3A	APOBEC3A	0.0160479	5.15561	Cell Lysate
P09914	Interferon-induced protein with tetratricopeptide repeats 1	IFIT1	0.000180726	4.95127	Cell Lysate
Q9UII4	E3 ISG15--protein ligase HERC5	HERC5	0.00110237	4.94727	Cell Lysate
Q96PP9	Guanylate-binding protein 4	GBP4	0.000114953	4.75659	Cell Lysate
Q15063	Periostin	POSTN	0.0330684	4.65377	Cell Lysate
Q13077	TNF receptor-associated factor 1	TRAF1	0.00842801	4.62107	Cell Lysate
P06310	Ig kappa chain V-II region RPMI 6410	IGKV2-30	0.00014735	4.53393	Cell Lysate
P05231	Interleukin-6	IL6	0.00025309	4.44982	Cell Lysate/
			1.64948e-07	8.64742	Secretome
P05120	Plasminogen activator inhibitor 2	SERPINB2	0.0149124	4.43675	Secretome
P09341	Growth-regulated alpha protein	CXCL1	0.000417518	4.42716	Cell Lysate
Q9C002	Normal mucosa of esophagus-specific gene 1 protein	NMES1	0.00747175	4.38593	Cell Lysate
P42830	C-X-C motif chemokine 5	CXCL5	2.10588e-06	4.3461	Secretome
P13236	C-C motif chemokine 4	CCL4	0.0302387	4.33694	Cell Lysate
Q8TCB0	Interferon-induced protein 44	IFI44	0.00117327	4.23216	Cell Lysate
Q9BRX2	Protein pelota homolog	PELO	0.0484647	4.23094	Cell Lysate
P01584	Interleukin-1 beta	IL1B	3.30926e-05	4.19721	Cell Lysate/
			3.71338e-08	8.05309	Secretome
P16619	C-C motif chemokine 3-like 1	CCL3L1	8.07475e-05	4.1309	Secretome
P01375	Tumor necrosis factor	TNF	0.00119075	4.12008	Secretome
P10147	C-C motif chemokine 3	CCL3	0.000738415	4.08431	Cell Lysate/
			0.000356001	6.19023	Secretome
Q16875	6-phosphofructo-2-kinase/fructose-2,6-bisphosphatase 3	PFKFB3	2.72846e-05	4.08243	Cell Lysate
Q92985	Interferon regulatory factor 7	IRF7	0.000203774	4.0105	Cell Lysate
Q8WYP3	Ras and Rab interactor 2	RIN2	2.5803e-06	3.96075	Cell Lysate
Q96KP6	TNFAIP3-interacting protein 3	TNIP3	0.00274152	3.93102	Cell Lysate
Q96J88	Epithelial-stromal interaction protein 1	EPSTI1	0.00735874	3.87451	Cell Lysate
P04049	RAF proto-oncogene serine/threonine-protein kinase	RAF1	0.0111189	3.7191	Cell Lysate
Q9NZQ7	Programmed cell death 1 ligand 1	CD274	0.00150559	3.66707	Cell Lysate
P15408	Fos-related antigen 2	FOSL2	0.0155717	3.616	Cell Lysate
P20591	Interferon-induced GTP-binding protein Mx1	MX1	6.57267e-05	3.52639	Cell Lysate/
			0.00711356	2.45828	Secretome
O60353	Frizzled-6	FZD6	0.03441	3.49126	Cell Lysate
Q9Y2J2	Band 4.1-like protein 3	EPB41L3	1.12546e-06	3.38899	Secretome
P38159	RNA-binding motif protein, X chromosome	RBMX	0.0237418	3.38456	Secretome
Q9H6S0	Probable ATP-dependent RNA helicase YTHDC2	YTHDC2	0.00967582	3.35494	Cell Lysate
P80075	C-C motif chemokine 8	CCL8	1.8996e-05	3.34702	Secretome
O43187	Interleukin-1 receptor-associated kinase-like 2	IRAK2	0.0159643	3.32723	Cell Lysate
Q7KZN9	Cytochrome c oxidase assembly protein COX15 homolog	COX15	0.0388814	3.32653	Cell Lysate
Q7L7X3	Serine/threonine-protein kinase TAO1	TAOK1	0.017491	3.309	Cell Lysate
Q8N699	Myc target protein 1	MYCT1	0.0471591	3.19607	Cell Lysate
Q8N8V2	Guanylate-binding protein 7	GBP7	0.0435545	3.18599	Cell Lysate
P62166	Neuronal calcium sensor 1	NCS1	0.00223935	3.1828	Cell Lysate
Q8N6C8	Leukocyte immunoglobulin-like receptor subfamily A member 3	LILRA3	3.97135e-05	3.15568	Cell Lysate
Q9BTA9	WW domain-containing adapter protein with coiled-coil	WAC	0.024723	3.1325	Cell Lysate
P07711	Cathepsin L1	CTSL	2.25229e-05	3.12081	Cell Lysate/
			4.68475e-05	5.70219	Secretome
Q6ZS17	Protein FAM65A	RIPOR1	0.0238404	3.08435	Cell Lysate
Q01581	Hydroxymethylglutaryl-CoA synthase, cytoplasmic	HMGCS1	0.0185476	3.00837	Cell Lysate
P02778	C-X-C motif chemokine 10	CXCL10	0.0239245	2.99769	Secretome
P26022	Pentraxin-related protein PTX3	PTX3	1.86979e-05	2.99392	Secretome
Q00888	Pregnancy-specific beta-1-glycoprotein 4	PSG4	0.0201999	2.98733	Cell Lysate
Q96RQ9	L-amino-acid oxidase	IL4I1	0.00177482	2.92264	Cell Lysate
Q96FA3	E3 ubiquitin-protein ligase pellino homolog 1	PELI1	0.0265395	2.90258	Cell Lysate
Q9P2C4	Transmembrane protein 181	TMEM181	0.0338253	2.88111	Cell Lysate
P42892	Endothelin-converting enzyme 1	ECE1	0.0450735	2.85905	Cell Lysate
Q32MZ4	Leucine-rich repeat flightless-interacting protein 1	LRRFIP1	0.0453672	2.78752	Secretome
Q8WXE0	Caskin-2	CASKIN2	0.0418388	2.78368	Cell Lysate
Q08380	Galectin-3-binding protein	LGALS3BP	0.0092906	2.76697	Cell Lysate
Q9Y244	Proteasome maturation protein	POMP	0.0238118	2.68956	Cell Lysate
Q9H9B1	Histone-lysine N-methyltransferase EHMT1	EHMT1	0.0218614	2.65597	Cell Lysate
P10145	Interleukin-8	CXCL8	0.00387386	2.61726	Cell Lysate/
			0.000175508	2.62092	Secretome
P18510	Interleukin-1 receptor antagonist protein	IL1RN	0.00029954	2.60357	Secretome
P19875	C-X-C motif chemokine 2	CXCL2	1.82026e-05	2.55718	Secretome
Q14678	KN motif and ankyrin repeat domain-containing protein 1	KANK1	0.0108886	2.54578	Cell Lysate
Q96QH2	PML-RARA-regulated adapter molecule 1	PRAM1	0.000353559	2.5355	Secretome
Q6ZNL6	FYVE, RhoGEF and PH domain-containing protein 5	FGD5	0.007022	2.53152	Cell Lysate
Q09666	Neuroblast differentiation-associated protein AHNAK	AHNAK	0.00231308	2.52899	Secretome
Q92841	Probable ATP-dependent RNA helicase DDX17	DDX17	0.0486244	2.51358	Secretome
P80362	Ig kappa chain V-I region WAT	IGKV1D-33	0.0203972	2.48067	Cell Lysate
Q8IV33	Uncharacterized protein KIAA0825	KIAA0825	0.0150451	2.48011	Cell Lysate
Q96PP8	Guanylate-binding protein 5	GBP5	1.1667e-05	2.47811	Cell Lysate
Q9UJV9	Probable ATP-dependent RNA helicase DDX41	DDX41	0.0382589	2.47519	Cell Lysate
Q16719	Kynureninase	KYNU	0.0037514	2.44657	Cell Lysate
Q8N1I0	Dedicator of cytokinesis protein 4	DOCK4	0.0212607	2.40868	Cell Lysate
O60287	Nucleolar pre-ribosomal-associated protein 1	URB1	0.00757719	2.40736	Cell Lysate
Q96AZ6	Interferon-stimulated gene 20 kDa protein	ISG20	0.0127696	2.40205	Cell Lysate/
			0.000962075	2.67113	Secretome
Q15007	Pre-mRNA-splicing regulator WTAP	WTAP	0.0351775	2.35045	Cell Lysate
P02766	Transthyretin	TTR	0.00215919	2.33948	Cell Lysate
Q9UHV9	Prefoldin subunit 2	PFDN2	0.0472876	2.33717	Secretome
Q13045	Protein flightless-1 homolog	FLII	0.00928939	2.29744	Secretome
O43353	Receptor-interacting serine/threonine-protein kinase 2	RIPK2	0.0185436	2.2958	Cell Lysate
Q92610	Zinc finger protein 592	ZNF592	0.037298	2.2844	Cell Lysate
Q14213	Interleukin-27 subunit beta	EBI3	0.0110947	2.28056	Cell Lysate
O60934	Nibrin	NBN	0.00634982	2.25576	Cell Lysate
Q7Z739	YTH domain-containing family protein 3	YTHDF3	0.0103572	2.24657	Cell Lysate
P01857	Ig gamma-1 chain C region	IGHG1	0.0197194	2.2459	Cell Lysate
Q9GZV4	Eukaryotic translation initiation factor 5A-2	EIF5A2	0.0369163	2.23964	Cell Lysate
Q12872	Splicing factor, suppressor of white-apricot homolog	SFSWAP	0.0335165	2.23736	Cell Lysate
P01834	Ig kappa chain C region	IGKC	0.0143277	2.23613	Cell Lysate
Q15366	Poly(rC)-binding protein 2	PCBP2	0.0247608	2.21969	Secretome
P0CG05	Ig lambda-2 chain C regions	IGLC2	0.0219381	2.20222	Cell Lysate
P35556	Fibrillin-2	FBN2	0.000682179	2.20171	Secretome
Q5JTV8	Torsin-1A-interacting protein 1	TOR1AIP1	0.00292016	2.16189	Secretome
P14222	Perforin-1	PRF1	0.0452867	2.13035	Secretome
Q9P2E9	Ribosome-binding protein 1	RRBP1	0.0149468	2.11758	Secretome
Q9NQC1	Protein Jade-2	JADE2	0.039858	2.09767	Cell Lysate
Q9H6R4	Nucleolar protein 6	NOL6	0.0396249	2.08809	Cell Lysate
Q6ZUJ8	Phosphoinositide 3-kinase adapter protein 1	PIK3AP1	2.8546e-05	2.07874	Cell Lysate
P01137	Transforming growth factor beta-1	TGFB1	0.00467296	2.07341	Secretome
Q8NHJ6	Leukocyte immunoglobulin-like receptor subfamily B member 4	LILRB4	0.0159995	2.05674	Cell Lysate
Q9Y2W2	WW domain-binding protein 11	WBP11	0.0243615	2.04505	Cell Lysate
Q14766	Latent-transforming growth factor beta-binding protein 1	LTBP1	1.31493e-05	2.03927	Secretome
P01598	Ig kappa chain V-I region EU	IGKV1-5	0.0053704	1.99771	Cell Lysate
Q10588	ADP-ribosyl cyclase/cyclic ADP-ribose hydrolase 2	BST1	0.00143149	-2.01469	Cell Lysate
Q2M385	Macrophage-expressed gene 1 protein	MPEG1	0.0340146	-2.03362	Cell Lysate
Q14690	Protein RRP5 homolog	PDCD11	0.0023737	-2.08667	Cell Lysate
Q2KHR3	Glutamine and serine-rich protein 1	QSER1	0.0347339	-2.1133	Cell Lysate
Q6GTX8	Leukocyte-associated immunoglobulin-like receptor 1	LAIR1	0.0184779	-2.11839	Secretome
Q8N3R9	MAGUK p55 subfamily member 5	PALS1	0.0142586	-2.12921	Cell Lysate
Q9NV96	Cell cycle control protein 50A	TMEM30A	0.0138381	-2.23562	Cell Lysate
Q9Y282	Endoplasmic reticulum-Golgi intermediate compartment protein 3	ERGIC3	0.0495538	-2.23913	Cell Lysate
P17927	Complement receptor type 1	CR1	0.0197178	-2.25366	Cell Lysate
P08571	Monocyte differentiation antigen CD14	CD14	0.00220261	-2.26018	Cell Lysate
Q99519	Sialidase-1	NEU1	0.0427057	-2.26051	Cell Lysate
O75881	25-hydroxycholesterol 7-alpha-hydroxylase	CYP7B1	0.0438373	-2.26859	Cell Lysate
O95340	Bifunctional 3-phosphoadenosine 5-phosphosulfate synthase 2	PAPSS2	0.0197229	-2.32155	Cell Lysate
Q16678	Cytochrome P450 1B1	CYP1B1	0.0355892	-2.37051	Cell Lysate
Q9P2K5	Myelin expression factor 2	MYEF2	0.000201717	-2.37401	Cell Lysate
Q99633	Pre-mRNA-splicing factor 18	PRPF18	0.0364265	-2.40207	Cell Lysate
Q9BXX0	EMILIN-2	EMILIN2	0.0121638	-2.41059	Secretome
Q13671	Ras and Rab interactor 1	RIN1	6.8399e-06	-2.49764	Cell Lysate
Q8TB22	Spermatogenesis-associated protein 20	SPATA20	0.00369731	-2.4999	Cell Lysate
O75643	U5 small nuclear ribonucleoprotein 200 kDa helicase	SNRNP200	0.00714556	-2.50272	Cell Lysate
Q15582	Transforming growth factor-beta-induced protein ig-h3	TGFBI	0.00086729	-2.51317	Secretome
Q6NUK4	Receptor expression-enhancing protein 3	REEP3	0.0439078	-2.5205	Cell Lysate
Q99720	Sigma non-opioid intracellular receptor 1	SIGMAR1	0.00797153	-2.53029	Cell Lysate
Q9UHX3	EGF-like module-containing mucin-like hormone receptor-like 2	ADGRE2	0.0293348	-2.53518	Cell Lysate
Q86YT9	Junctional adhesion molecule-like	JAML	0.00197071	-2.55579	Secretome
Q9NPR2	Semaphorin-4B	SEMA4B	0.00234619	-2.60655	Secretome
Q9NXW9	Alpha-ketoglutarate-dependent dioxygenase alkB homolog 4	ALKBH4	0.0159078	-2.62195	Cell Lysate
Q9H8M1	Coenzyme Q-binding protein COQ10 homolog B, mitochondrial	COQ10B	0.0282295	-2.65272	Cell Lysate
P49961	Ectonucleoside triphosphate diphosphohydrolase 1	ENTPD1	0.0232657	-2.66585	Cell Lysate
P32246	C-C chemokine receptor type 1	CCR1	0.0112943	-2.66852	Cell Lysate
O94766	Galactosylgalactosylxylosylprotein 3-beta-glucuronosyltransferase 3	B3GAT3	0.0131764	-2.67737	Cell Lysate
Q99418	Cytohesin-2	CYTH2	0.0145682	-2.69417	Cell Lysate
P55211	Caspase-9	CASP9	0.0310231	-2.69532	Cell Lysate
O75367	Core histone macro-H2A.1	MACROH2A1	0.0154701	-2.71857	Cell Lysate
Q9HBH5	Retinol dehydrogenase 14	RDH14	0.0272104	-2.72619	Cell Lysate
Q9UJ14	Gamma-glutamyltransferase 7	GGT7	0.0416751	-2.74605	Cell Lysate
P16150	Leukosialin	SPN	0.0185817	-2.75266	Cell Lysate
Q6ZU80	Centrosomal protein of 128 kDa	CEP128	0.0172718	-2.78352	Cell Lysate
P02452	Collagen alpha-1(I) chain	COL1A1	0.0378521	-2.78981	Secretome
P46531	Neurogenic locus notch homolog protein 1	NOTCH1	0.032883	-2.82923	Cell Lysate
Q8NBT2	Kinetochore protein Spc24	SPC24	0.0306506	-2.83424	Cell Lysate
Q9NPY3	Complement component C1q receptor	CD93	0.00546824	-2.84632	Secretome
Q14839	Chromodomain-helicase-DNA-binding protein 4	CHD4	0.0227076	-2.98238	Cell Lysate
O00602	Ficolin-1	FCN1	0.0033625	-2.99217	Cell Lysate
Q9P2B2	Prostaglandin F2 receptor negative regulator	PTGFRN	0.000796477	-2.99712	Cell Lysate
Q86VB7	Scavenger receptor cysteine-rich type 1 protein M130	CD163	1.35769e-06	-3.06992	Secretome
O43548	Protein-glutamine gamma-glutamyltransferase 5	TGM5	0.0301916	-3.10682	Cell Lysate
P07333	Macrophage colony-stimulating factor 1 receptor	CSF1R	0.0352213	-3.21279	Secretome
Q92673	Sortilin-related receptor	SORL1	0.0108889	-3.22414	Cell Lysate
Q9UFF9	CCR4-NOT transcription complex subunit 8	CNOT8	0.00748407	-3.22663	Cell Lysate
Q9Y6I4	Ubiquitin carboxyl-terminal hydrolase 3	USP3	0.0325678	-3.24045	Cell Lysate
O75362	Zinc finger protein 217	ZNF217	0.0430038	-3.26896	Cell Lysate
P19320	Vascular cell adhesion protein 1	VCAM1	0.00924049	-3.34077	Cell Lysate
P51946	Cyclin-H	CCNH	0.00592319	-3.41961	Cell Lysate
P16035	Metalloproteinase inhibitor 2	TIMP2	6.08129e-05	-3.6509	Secretome
Q9P266	Junctional protein associated with coronary artery disease	JCAD	0.0417902	-3.75356	Cell Lysate
P22532	Small proline-rich protein 2D	SPRR2D	0.0290612	-3.80258	Cell Lysate
Q9UBP9	PTB domain-containing engulfment adapter protein 1	GULP1	0.0220307	-3.82453	Cell Lysate
Q9BXC9	Bardet-Biedl syndrome 2 protein	BBS2	8.11623e-05	-4.1617	Cell Lysate
A6NMB1	Sialic acid-binding Ig-like lectin 16	SIGLEC16	0.0468613	-4.44759	Cell Lysate
P25440	Bromodomain-containing protein 2	BRD2	0.00797165	-4.4955	Cell Lysate
P68431	Histone H3.1	H3C1	0.0317748	-4.91388	Cell Lysate
P13611	Versican core protein	VCAN	5.87773e-07	-5.63672	Cell Lysate/
			5.87773e-07	-5.63672	Secretome
