# Supplementary material for: Comparative proteomic profiling of the ovine and human PBMC inflammatory response
Source: Sci Rep. 2024 Jun 28;14:14939. doi: 10.1038/s41598-024-66059-0 (PMC11213919; doi:10.1038/s41598-024-66059-0)
Supplement: Supplementary file 5 — Supplementary Table 5. [file 41598_2024_66059_MOESM5_ESM.xlsx]

## Sheet: Suppl. 5_Sheep GO & KEGG
Supplementary Table 6: Functional enrichment of proteins that are differentially abundant between healthy control and activated ovine peripheral blood mononuclear cells
Sheep PBMCs _ Biological process
#term ID	term description	observed gene count	strength	false discovery rate	matching proteins in your network (labels)
GO:0010467	Gene expression	27	0.6	1.67e-06	PABPC1,EIF3I,MAK16,EIF3A,ENSOARP00000001512,WARS,PDCD11,SCAF8,DDX21,RBM19,POLR1C,GARS,G3BP1,EIF4G2,ISG20,RBM3,IL17F,DDX5,NSUN2,YME1L1,LARS,NPM3,WDR74,TRMT2A,WDR36,EIF4G1,EIF4E2
GO:0016070	RNA metabolic process	21	0.65	1.41e-05	PABPC1,MAK16,ENSOARP00000001512,WARS,PDCD11,SCAF8,DDX21,RBM19,POLR1C,GARS,ISG20,RBM3,DDX5,NSUN2,LARS,APOBEC3Z1,NPM3,NOLC1,WDR74,TRMT2A,WDR36
GO:0090304	Nucleic acid metabolic process	25	0.58	1.41e-05	PABPC1,MAK16,ENSOARP00000001512,WARS,PDCD11,SCAF8,NUCKS1,DDX21,RBM19,POLR1C,GARS,SSRP1,G3BP1,ISG20,USP10,RBM3,DDX5,NSUN2,LARS,APOBEC3Z1,NPM3,NOLC1,WDR74,TRMT2A,WDR36
GO:0006952	Defense response	18	0.71	2.2e-05	TNFAIP3,STAT3,PSTPIP1,LSP1,IRF4,CCL4,DDX21,IFIH1,G3BP1,ISG20,STAT1,IL17A,IL17F,IRF1,APOBEC3Z1,MATR3,IL1RN,IL-1B
GO:0034641	Cellular nitrogen compound metabolic process	31	0.46	2.21e-05	PABPC1,EIF3I,MAK16,EIF3A,ENSOARP00000001512,WARS,PDCD11,SCAF8,NUCKS1,DDX21,RBM19,POLR1C,GARS,SSRP1,G3BP1,EIF4G2,ISG20,USP10,RBM3,DDX5,NSUN2,LARS,APOBEC3Z1,NPM3,NOLC1,WDR74,CNP,TRMT2A,WDR36,EIF4G1,EIF4E2
GO:0034660	ncRNA metabolic process	13	0.89	2.55e-05	MAK16,ENSOARP00000001512,WARS,PDCD11,DDX21,GARS,ISG20,NSUN2,LARS,NPM3,NOLC1,WDR74,WDR36
GO:0046483	Heterocycle metabolic process	27	0.5	2.8e-05	PABPC1,MAK16,ENSOARP00000001512,WARS,PDCD11,SCAF8,NUCKS1,DDX21,RBM19,POLR1C,GARS,SSRP1,G3BP1,OAT,ISG20,USP10,RBM3,DDX5,NSUN2,LARS,APOBEC3Z1,NPM3,NOLC1,WDR74,CNP,TRMT2A,WDR36
GO:0006139	Nucleobase-containing compound metabolic process	26	0.51	3.96e-05	PABPC1,MAK16,ENSOARP00000001512,WARS,PDCD11,SCAF8,NUCKS1,DDX21,RBM19,POLR1C,GARS,SSRP1,G3BP1,ISG20,USP10,RBM3,DDX5,NSUN2,LARS,APOBEC3Z1,NPM3,NOLC1,WDR74,CNP,TRMT2A,WDR36
GO:1901360	Organic cyclic compound metabolic process	27	0.46	0.00016	PABPC1,MAK16,ENSOARP00000001512,WARS,PDCD11,SCAF8,NUCKS1,DDX21,RBM19,POLR1C,GARS,SSRP1,G3BP1,OAT,ISG20,USP10,RBM3,DDX5,NSUN2,LARS,APOBEC3Z1,NPM3,NOLC1,WDR74,CNP,TRMT2A,WDR36
GO:0006950	Response to stress	25	0.44	0.0012	TNFAIP3,STAT3,PSTPIP1,LSP1,IRF4,CCL4,NUCKS1,DDX21,IFIH1,SSRP1,G3BP1,ISG20,USP10,STAT1,IL17A,IL17F,IRF1,BCL2A1,OXR1,APOBEC3Z1,MATR3,NOLC1,EIF4G1,IL1RN,IL-1B
GO:0006396	RNA processing	14	0.66	0.0017	PABPC1,MAK16,PDCD11,SCAF8,DDX21,RBM19,ISG20,RBM3,DDX5,NSUN2,NPM3,WDR74,TRMT2A,WDR36
GO:0044237	Cellular metabolic process	43	0.25	0.0047	PABPC1,EIF3I,MAK16,TNFAIP3,EIF3A,COQ6,ENSOARP00000001512,STAT3,WARS,PSMB10,PDCD11,IRF4,SCAF8,NUCKS1,DDX21,PPA1,IFIH1,RBM19,POLR1C,GARS,SSRP1,G3BP1,OAT,EIF4G2,ISG20,USP10,GRWD1,RBM3,DDX5,NSUN2,SATB1,YME1L1,LARS,APOBEC3Z1,NPM3,NOLC1,WDR74,CNP,TRMT2A,WDR36,MAT2A,EIF4G1,EIF4E2
GO:0009059	Macromolecule biosynthetic process	17	0.53	0.0054	EIF3I,EIF3A,ENSOARP00000001512,WARS,SCAF8,DDX21,POLR1C,GARS,SSRP1,EIF4G2,GRWD1,IL17F,DDX5,LARS,NPM3,EIF4G1,EIF4E2
GO:0043170	Macromolecule metabolic process	38	0.27	0.0057	PABPC1,EIF3I,MAK16,TNFAIP3,EIF3A,ENSOARP00000001512,WARS,PSMB10,PDCD11,IRF4,SCAF8,NUCKS1,DDX21,IFIH1,RBM19,POLR1C,GARS,SSRP1,G3BP1,EIF4G2,ISG20,USP10,GRWD1,RBM3,IL17F,DDX5,NSUN2,SATB1,YME1L1,LARS,APOBEC3Z1,NPM3,NOLC1,WDR74,TRMT2A,WDR36,EIF4G1,EIF4E2
GO:0022613	Ribonucleoprotein complex biogenesis	10	0.76	0.0068	EIF3I,MAK16,EIF3A,NOP16,PDCD11,DDX21,ISG20,NPM3,WDR74,WDR36
GO:0006955	Immune response	14	0.57	0.0121	STAT3,PSTPIP1,IRF4,CCL4,DDX21,IFIH1,G3BP1,ISG20,ENSOARP00000015110,IRF1,APOBEC3Z1,MATR3,IL1RN,IL-1B
GO:0006418	tRNA aminoacylation for protein translation	4	1.42	0.0132	ENSOARP00000001512,WARS,GARS,LARS
GO:1901576	Organic substance biosynthetic process	21	0.42	0.0132	EIF3I,EIF3A,COQ6,ENSOARP00000001512,WARS,SCAF8,DDX21,POLR1C,GARS,SSRP1,OAT,EIF4G2,GRWD1,IL17F,DDX5,LARS,NPM3,CNP,MAT2A,EIF4G1,EIF4E2
GO:0006364	rRNA processing	7	0.91	0.0139	MAK16,PDCD11,DDX21,ISG20,NPM3,WDR74,WDR36
GO:0034645	Cellular macromolecule biosynthetic process	16	0.51	0.0139	EIF3I,EIF3A,ENSOARP00000001512,WARS,SCAF8,DDX21,POLR1C,GARS,SSRP1,EIF4G2,GRWD1,DDX5,LARS,NPM3,EIF4G1,EIF4E2
GO:0051607	Defense response to virus	6	1.02	0.0139	DDX21,IFIH1,G3BP1,ISG20,IRF1,APOBEC3Z1
GO:0071704	Organic substance metabolic process	43	0.22	0.0143	PABPC1,EIF3I,MAK16,TNFAIP3,EIF3A,COQ6,ENSOARP00000001512,WARS,PSMB10,PDCD11,IRF4,SCAF8,NUCKS1,DDX21,IFIH1,RBM19,POLR1C,GARS,SSRP1,G3BP1,OAT,EIF4G2,ISG20,USP10,GRWD1,RBM3,IL17F,DDX5,NSUN2,SATB1,YME1L1,LARS,APOBEC3Z1,NPM3,NOLC1,WDR74,SLC3A2,CNP,TRMT2A,WDR36,MAT2A,EIF4G1,EIF4E2
GO:0006807	Nitrogen compound metabolic process	39	0.24	0.0145	PABPC1,EIF3I,MAK16,TNFAIP3,EIF3A,ENSOARP00000001512,WARS,PSMB10,PDCD11,IRF4,SCAF8,NUCKS1,DDX21,IFIH1,RBM19,POLR1C,GARS,SSRP1,G3BP1,OAT,EIF4G2,ISG20,USP10,RBM3,IL17F,DDX5,NSUN2,SATB1,YME1L1,LARS,APOBEC3Z1,NPM3,NOLC1,WDR74,CNP,TRMT2A,WDR36,EIF4G1,EIF4E2
GO:0006954	Inflammatory response	8	0.79	0.0162	TNFAIP3,STAT3,PSTPIP1,CCL4,IL17A,IL17F,IL1RN,IL-1B
GO:0044249	Cellular biosynthetic process	20	0.42	0.0162	EIF3I,EIF3A,COQ6,ENSOARP00000001512,WARS,SCAF8,DDX21,POLR1C,GARS,SSRP1,OAT,EIF4G2,GRWD1,DDX5,LARS,NPM3,CNP,MAT2A,EIF4G1,EIF4E2
GO:0098542	Defense response to other organism	11	0.64	0.0162	PSTPIP1,IRF4,CCL4,DDX21,IFIH1,G3BP1,ISG20,IRF1,APOBEC3Z1,MATR3,IL-1B
GO:0008152	Metabolic process	45	0.2	0.0172	PABPC1,EIF3I,MAK16,TNFAIP3,EIF3A,COQ6,ENSOARP00000001512,STAT3,WARS,PSMB10,PDCD11,IRF4,SCAF8,NUCKS1,DDX21,PPA1,IFIH1,RBM19,POLR1C,GARS,SSRP1,G3BP1,OAT,EIF4G2,ISG20,USP10,GRWD1,RBM3,IL17F,DDX5,NSUN2,SATB1,YME1L1,LARS,APOBEC3Z1,NPM3,NOLC1,WDR74,SLC3A2,CNP,TRMT2A,WDR36,MAT2A,EIF4G1,EIF4E2
GO:0044271	Cellular nitrogen compound biosynthetic process	15	0.51	0.0174	EIF3I,EIF3A,ENSOARP00000001512,WARS,SCAF8,DDX21,POLR1C,GARS,EIF4G2,DDX5,LARS,NPM3,CNP,EIF4G1,EIF4E2
GO:0009987	Cellular process	67	0.09	0.0197	PABPC1,EIF3I,MAK16,TNFAIP3,EIF3A,COQ6,ENSOARP00000001512,STAT3,PSTPIP1,WARS,NOP16,TRAP1,DDX3X,PSMB10,PDCD11,LSP1,IRF4,NUDC,SCAF8,CCL4,NUCKS1,ATP6AP1,DDX21,ACTN4,PPA1,IFIH1,RBM19,POLR1C,GARS,NACA,SSRP1,G3BP1,OAT,EIF4G2,PDCD4,CLIC5,ISG20,USP10,GRWD1,RBM3,STAT1,IL17A,IL17F,DDX5,NSUN2,IRF1,BCL2A1,SATB1,ICAM-1,YME1L1,LARS,APOBEC3Z1,NPM3,NOLC1,WDR74,SLC3A2,LMNB1,CNP,DNAJC7,TRMT2A,WDR36,MAT2A,EIF4G1,EIF…
GO:0042254	Ribosome biogenesis	8	0.77	0.0206	MAK16,NOP16,PDCD11,DDX21,ISG20,NPM3,WDR74,WDR36
GO:0010608	Posttranscriptional regulation of gene expression	9	0.71	0.0215	EIF3I,EIF3A,EIF4G2,RBM3,NSUN2,MATR3,NOLC1,EIF4G1,EIF4E2
GO:0034470	ncRNA processing	8	0.76	0.0244	MAK16,PDCD11,DDX21,ISG20,NSUN2,NPM3,WDR74,WDR36
GO:0006417	Regulation of translation	8	0.75	0.028	EIF3I,EIF3A,EIF4G2,RBM3,MATR3,NOLC1,EIF4G1,EIF4E2
GO:0044419	Interspecies interaction between organisms	13	0.53	0.0283	EIF3A,PSTPIP1,IRF4,CCL4,DDX21,IFIH1,G3BP1,PDCD4,ISG20,IRF1,APOBEC3Z1,MATR3,IL-1B
GO:0043367	CD4-positive, alpha-beta T cell differentiation	3	1.55	0.0288	STAT3,IRF4,SATB1
GO:0044238	Primary metabolic process	40	0.22	0.0288	PABPC1,EIF3I,MAK16,TNFAIP3,EIF3A,ENSOARP00000001512,WARS,PSMB10,PDCD11,IRF4,SCAF8,NUCKS1,DDX21,IFIH1,RBM19,POLR1C,GARS,SSRP1,G3BP1,OAT,EIF4G2,ISG20,USP10,RBM3,IL17F,DDX5,NSUN2,SATB1,YME1L1,LARS,APOBEC3Z1,NPM3,NOLC1,WDR74,SLC3A2,CNP,TRMT2A,WDR36,EIF4G1,EIF4E2
GO:0051707	Response to other organism	12	0.56	0.0288	PSTPIP1,IRF4,CCL4,DDX21,IFIH1,G3BP1,PDCD4,ISG20,IRF1,APOBEC3Z1,MATR3,IL-1B
GO:0045087	Innate immune response	9	0.68	0.0297	PSTPIP1,CCL4,DDX21,IFIH1,G3BP1,ISG20,IRF1,APOBEC3Z1,MATR3
GO:0002252	Immune effector process	8	0.72	0.0327	STAT3,IRF4,DDX21,IFIH1,G3BP1,ISG20,IRF1,APOBEC3Z1
GO:0006412	Translation	9	0.67	0.0327	EIF3I,EIF3A,ENSOARP00000001512,WARS,GARS,EIF4G2,LARS,EIF4G1,EIF4E2
Sheep PBMCs _ Moelcular function
#term ID	term description	observed gene count	strength	false discovery rate	matching proteins in your network (labels)
GO:0003723	RNA binding	28	0.77	1.1e-11	PABPC1,EIF3I,MAK16,EIF3A,ENSOARP00000001512,NOP16,DDX3X,PDCD11,SCAF8,DDX21,IFIH1,RBM19,G3BP1,EIF4G2,PDCD4,ISG20,RBM3,DDX5,NSUN2,NPM3,MATR3,NOLC1,SLC3A2,CNP,TRMT2A,WDR36,EIF4G1,EIF4E2
GO:0003676	Nucleic acid binding	40	0.51	2.53e-10	PABPC1,EIF3I,MAK16,TNFAIP3,EIF3A,ENSOARP00000001512,STAT3,NOP16,DDX3X,PDCD11,IRF4,SCAF8,NUCKS1,DDX21,IFIH1,RBM19,POLR1C,NACA,SSRP1,G3BP1,EIF4G2,PDCD4,ISG20,GRWD1,RBM3,STAT1,DDX5,NSUN2,IRF1,SATB1,NPM3,MATR3,NOLC1,SLC3A2,LMNB1,CNP,TRMT2A,WDR36,EIF4G1,EIF4E2
GO:1901363	Heterocyclic compound binding	49	0.4	5.38e-10	PABPC1,EIF3I,MAK16,TNFAIP3,EIF3A,COQ6,ENSOARP00000001512,STAT3,WARS,NOP16,TRAP1,DDX3X,PDCD11,IRF4,SCAF8,NUCKS1,ATP6AP1,DDX21,IFIH1,RBM19,POLR1C,GARS,NACA,SSRP1,G3BP1,OAT,EIF4G2,PDCD4,ISG20,GRWD1,RBM3,STAT1,DDX5,NSUN2,IRF1,SATB1,YME1L1,LARS,NPM3,MATR3,NOLC1,SLC3A2,LMNB1,CNP,TRMT2A,WDR36,MAT2A,EIF4G1,EIF4E2
GO:0097159	Organic cyclic compound binding	49	0.39	7.36e-10	PABPC1,EIF3I,MAK16,TNFAIP3,EIF3A,COQ6,ENSOARP00000001512,STAT3,WARS,NOP16,TRAP1,DDX3X,PDCD11,IRF4,SCAF8,NUCKS1,ATP6AP1,DDX21,IFIH1,RBM19,POLR1C,GARS,NACA,SSRP1,G3BP1,OAT,EIF4G2,PDCD4,ISG20,GRWD1,RBM3,STAT1,DDX5,NSUN2,IRF1,SATB1,YME1L1,LARS,NPM3,MATR3,NOLC1,SLC3A2,LMNB1,CNP,TRMT2A,WDR36,MAT2A,EIF4G1,EIF4E2
GO:0140098	Catalytic activity, acting on RNA	13	1.02	2.57e-07	ENSOARP00000001512,WARS,DDX3X,DDX21,IFIH1,POLR1C,GARS,G3BP1,ISG20,DDX5,NSUN2,LARS,TRMT2A
GO:0005488	Binding	67	0.16	2.98e-06	PABPC1,EIF3I,MAK16,TNFAIP3,EIF3A,COQ6,ENSOARP00000001512,STAT3,PSTPIP1,WARS,NOP16,TRAP1,DDX3X,PDCD11,LSP1,IRF4,NUDC,SCAF8,CCL4,NUCKS1,ATP6AP1,DDX21,ACTN4,PPA1,IFIH1,RBM19,POLR1C,GARS,NACA,SSRP1,G3BP1,OAT,EIF4G2,PDCD4,ISG20,USP10,GRWD1,RBM3,STAT1,IL17A,IL17F,ENSOARP00000015110,DDX5,NSUN2,IRF1,BCL2A1,SATB1,ICAM-1,YME1L1,LARS,APOBEC3Z1,NPM3,MATR3,NOLC1,SLC3A2,LMNB1,CNP,DNAJC7,TRMT2A,WDR36,MAT2A,EIF4…
GO:0003743	Translation initiation factor activity	5	1.49	0.00042	EIF3I,EIF3A,EIF4G2,EIF4G1,EIF4E2
GO:0003729	mRNA binding	8	0.92	0.0025	PABPC1,EIF3A,SCAF8,G3BP1,EIF4G2,DDX5,MATR3,EIF4G1
GO:0003724	RNA helicase activity	5	1.27	0.0034	DDX3X,DDX21,IFIH1,G3BP1,DDX5
GO:0004812	aminoacyl-tRNA ligase activity	4	1.42	0.0069	ENSOARP00000001512,WARS,GARS,LARS
GO:0140101	Catalytic activity, acting on a tRNA	5	1.07	0.0165	ENSOARP00000001512,WARS,GARS,NSUN2,LARS
GO:0005515	Protein binding	39	0.22	0.0217	PABPC1,EIF3A,STAT3,PSTPIP1,WARS,TRAP1,LSP1,NUDC,SCAF8,CCL4,ATP6AP1,DDX21,ACTN4,IFIH1,POLR1C,GARS,NACA,SSRP1,OAT,USP10,GRWD1,STAT1,IL17A,IL17F,ENSOARP00000015110,DDX5,BCL2A1,ICAM-1,NPM3,MATR3,NOLC1,LMNB1,DNAJC7,MAT2A,EIF4E2,IL1RN,CDKN1B,IL-1B,S100A11
GO:0030515	snoRNA binding	3	1.41	0.0445	DDX21,ISG20,NOLC1
Sheep PBMCs _ Cellular component
#term ID	term description	observed gene count	strength	false discovery rate	matching proteins in your network (labels)
GO:0005730	Nucleolus	17	0.79	2.19e-06	MAK16,EIF3A,NOP16,PDCD11,DDX21,RBM19,POLR1C,SSRP1,ISG20,GRWD1,DDX5,NSUN2,OXR1,NPM3,NOLC1,WDR74,WDR36
GO:0005634	Nucleus	44	0.28	0.00038	PABPC1,MAK16,TNFAIP3,EIF3A,STAT3,WARS,NOP16,DDX3X,PSMB10,PDCD11,IRF4,NUDC,SCAF8,NUCKS1,DDX21,ACTN4,IFIH1,RBM19,POLR1C,NACA,SSRP1,G3BP1,PDCD4,ISG20,USP10,GRWD1,RBM3,STAT1,DDX5,NSUN2,IRF1,OXR1,SATB1,APOBEC3Z1,NPM3,MATR3,NOLC1,WDR74,LMNB1,CNP,DNAJC7,WDR36,CDKN1B,S100A11
GO:0043231	Intracellular membrane-bounded organelle	55	0.2	0.00042	PABPC1,MAK16,TNFAIP3,EIF3A,COQ6,STAT3,WARS,NOP16,TRAP1,DDX3X,PSMB10,PDCD11,IRF4,NUDC,SCAF8,NUCKS1,ATP6AP1,DDX21,ACTN4,IFIH1,RBM19,POLR1C,GARS,NACA,SSRP1,G3BP1,OAT,PDCD4,CLIC5,ISG20,USP10,GRWD1,RBM3,STAT1,DDX5,NSUN2,IRF1,BCL2A1,OXR1,SATB1,YME1L1,APOBEC3Z1,NPM3,MATR3,NOLC1,WDR74,SLC3A2,LMNB1,CNP,DNAJC7,TRMT2A,WDR36,CDKN1B,IL-1B,S100A11
GO:0043232	Intracellular non-membrane-bounded organelle	31	0.33	0.004	PABPC1,MAK16,EIF3A,PSTPIP1,NOP16,DDX3X,PDCD11,IRF4,NUDC,NUCKS1,DDX21,ACTN4,RBM19,POLR1C,SSRP1,G3BP1,CLIC5,ISG20,GRWD1,DDX5,NSUN2,OXR1,SATB1,APOBEC3Z1,NPM3,NOLC1,WDR74,LMNB1,DNAJC7,WDR36,EIF4G1
GO:0005622	Intracellular	64	0.11	0.009	PABPC1,EIF3I,MAK16,TNFAIP3,EIF3A,COQ6,ENSOARP00000001512,STAT3,PSTPIP1,WARS,NOP16,TRAP1,DDX3X,PSMB10,PDCD11,IRF4,NUDC,SCAF8,NUCKS1,ATP6AP1,DDX21,ACTN4,PPA1,IFIH1,RBM19,POLR1C,GARS,NACA,SSRP1,G3BP1,OAT,EIF4G2,PDCD4,CLIC5,ISG20,USP10,GRWD1,RBM3,STAT1,DDX5,NSUN2,IRF1,BCL2A1,OXR1,SATB1,YME1L1,LARS,APOBEC3Z1,NPM3,MATR3,NOLC1,WDR74,SLC3A2,LMNB1,CNP,DNAJC7,TRMT2A,WDR36,MAT2A,EIF4G1,EIF4E2,CDKN1B,IL-1B,S…
GO:0031981	Nuclear lumen	25	0.36	0.009	MAK16,EIF3A,NOP16,PDCD11,IRF4,SCAF8,NUCKS1,DDX21,RBM19,POLR1C,SSRP1,ISG20,GRWD1,RBM3,DDX5,NSUN2,OXR1,SATB1,NPM3,MATR3,NOLC1,WDR74,LMNB1,CNP,WDR36
GO:0070013	Intracellular organelle lumen	27	0.33	0.009	MAK16,EIF3A,NOP16,TRAP1,PDCD11,IRF4,SCAF8,NUCKS1,DDX21,RBM19,POLR1C,SSRP1,OAT,ISG20,GRWD1,RBM3,DDX5,NSUN2,OXR1,SATB1,NPM3,MATR3,NOLC1,WDR74,LMNB1,CNP,WDR36
GO:1990904	Ribonucleoprotein complex	12	0.6	0.009	PABPC1,EIF3I,MAK16,EIF3A,PDCD11,ACTN4,G3BP1,RBM3,DDX5,NOLC1,WDR74,WDR36
GO:0036464	Cytoplasmic ribonucleoprotein granule	6	0.91	0.0129	PABPC1,DDX3X,G3BP1,NSUN2,APOBEC3Z1,EIF4G1
GO:0043229	Intracellular organelle	57	0.13	0.0129	PABPC1,MAK16,TNFAIP3,EIF3A,COQ6,STAT3,PSTPIP1,WARS,NOP16,TRAP1,DDX3X,PSMB10,PDCD11,IRF4,NUDC,SCAF8,NUCKS1,ATP6AP1,DDX21,ACTN4,IFIH1,RBM19,POLR1C,GARS,NACA,SSRP1,G3BP1,OAT,PDCD4,CLIC5,ISG20,USP10,GRWD1,RBM3,STAT1,DDX5,NSUN2,IRF1,BCL2A1,OXR1,SATB1,YME1L1,APOBEC3Z1,NPM3,MATR3,NOLC1,WDR74,SLC3A2,LMNB1,CNP,DNAJC7,TRMT2A,WDR36,EIF4G1,CDKN1B,IL-1B,S100A11
GO:0030684	Preribosome	4	1.2	0.0143	MAK16,PDCD11,WDR74,WDR36
GO:0016363	Nuclear matrix	4	1.12	0.0259	SCAF8,SATB1,MATR3,LMNB1
GO:0016281	Eukaryotic translation initiation factor 4F complex	2	1.93	0.0336	EIF4G2,EIF4E2
GO:0005737	Cytoplasm	52	0.14	0.0397	PABPC1,EIF3I,TNFAIP3,EIF3A,COQ6,ENSOARP00000001512,STAT3,PSTPIP1,WARS,TRAP1,DDX3X,PSMB10,IRF4,NUDC,SCAF8,NUCKS1,ATP6AP1,DDX21,ACTN4,PPA1,IFIH1,RBM19,GARS,NACA,G3BP1,OAT,EIF4G2,PDCD4,CLIC5,ISG20,USP10,GRWD1,RBM3,STAT1,DDX5,NSUN2,IRF1,BCL2A1,OXR1,YME1L1,LARS,APOBEC3Z1,NOLC1,SLC3A2,CNP,DNAJC7,TRMT2A,EIF4G1,EIF4E2,CDKN1B,IL-1B,S100A11
GO:0071541	Eukaryotic translation initiation factor 3 complex, eIF3m	2	1.87	0.0397	EIF3I,EIF3A
Sheep PBMCs _ KEGG
#term ID	term description	observed gene count	strength	false discovery rate	matching proteins in your network (labels)
oas05321	Inflammatory bowel disease	5	1.39	0.0009	STAT3,STAT1,IL17A,IL17F,IL-1B
oas00970	Aminoacyl-tRNA biosynthesis	4	1.47	0.0015	ENSOARP00000001512,WARS,GARS,LARS
oas03013	RNA transport	6	1.11	0.0015	PABPC1,EIF3I,EIF3A,EIF4G2,EIF4G1,EIF4E2
oas04064	NF-kappa B signaling pathway	5	1.24	0.0015	TNFAIP3,CCL4,BCL2A1,ICAM-1,IL-1B
oas04659	Th17 cell differentiation	5	1.22	0.0015	STAT3,IRF4,IL17A,IL17F,IL-1B
oas05162	Measles	5	1.13	0.0023	TNFAIP3,STAT3,IFIH1,CDKN1B,IL-1B
oas05161	Hepatitis B	5	1.07	0.0039	STAT3,DDX3X,ATP6AP1,IFIH1,STAT1
oas04657	IL-17 signaling pathway	4	1.21	0.0056	TNFAIP3,IL17A,IL17F,IL-1B
oas04933	AGE-RAGE signaling pathway in diabetic complications	4	1.16	0.0076	STAT3,ICAM-1,CDKN1B,IL-1B
oas05323	Rheumatoid arthritis	4	1.13	0.0085	ATP6AP1,IL17A,ICAM-1,IL-1B
oas04668	TNF signaling pathway	4	1.12	0.0088	TNFAIP3,IRF1,ICAM-1,IL-1B
oas04623	Cytosolic DNA-sensing pathway	3	1.29	0.0159	CCL4,POLR1C,IL-1B
oas04217	Necroptosis	4	1.01	0.0176	TNFAIP3,STAT3,STAT1,IL-1B
oas05416	Viral myocarditis	3	1.22	0.0214	EIF4G2,ICAM-1,EIF4G1
oas04060	Cytokine-cytokine receptor interaction	5	0.8	0.0272	CCL4,IL17A,IL17F,IL1RN,IL-1B
oas05203	Viral carcinogenesis	4	0.9	0.0375	STAT3,DDX3X,ACTN4,CDKN1B
