# Supplementary material for: Comparative proteomic profiling of the ovine and human PBMC inflammatory response
Source: Sci Rep. 2024 Jun 28;14:14939. doi: 10.1038/s41598-024-66059-0 (PMC11213919; doi:10.1038/s41598-024-66059-0)
Supplement: Supplementary file 6 — Supplementary Table 6. [file 41598_2024_66059_MOESM6_ESM.xlsx]

## Sheet: Suppl. 6_Human GO & KEGG
Supplementary Table 6: Functional enrichment of proteins that are differentially abundant between healthy control and activated human peripheral blood mononuclear cells
Human PBMCs _Biological process
#term ID	term description	observed gene count	strength	false discovery rate	matching proteins in your network (labels)
GO:0006952	Defense response	57	0.71	3.97e-21	RIPK2,TGFB1,CCL2,INHBA,IRAK2,OASL,IL1RN,LGALS3BP,IL1A,IL1B,IFIH1,KYNU,HERC5,NOTCH1,CSF1R,GBP7,VCAM1,PTX3,CXCL5,CCR1,CD14,CXCL10,CXCL8,ISG20,EMR2,MX2,CD163,PCBP2,SPN,MPEG1,CR1,PTGS2,SLAMF7,GBP5,GBP4,IFIT1,FCN1,IFIT3,IFIT2,IRG1,ISG15,CCL8,CXCL1,DDX17,IRF7,MX1,APOBEC3A,IL6,PRF1,TNF,DDX41,TNIP3,CXCL2,IDO1,CCL3,CCL3L3,CCL4
GO:0051707	Response to other organism	56	0.72	3.97e-21	RIPK2,TGFB1,CCL2,IRAK2,OASL,IL1A,IL1B,IFIH1,KYNU,HERC5,NOTCH1,CSF1R,GBP7,VCAM1,PTX3,CXCL5,CD14,CXCL10,CXCL8,ISG20,CASP9,MX2,C15orf48,PELI1,PCBP2,SPN,MPEG1,CR1,PTGS2,SLAMF7,GBP5,GBP4,IFI44,IFIT1,FCN1,IFIT3,IFIT2,IRG1,ISG15,CD274,CCL8,CXCL1,DDX17,IRF7,MX1,APOBEC3A,IL6,PRF1,TNF,DDX41,TNIP3,CXCL2,IDO1,CCL3,CCL3L3,CCL4
GO:0034097	Response to cytokine	51	0.73	5.89e-20	YTHDC2,RIPK2,EBI3,TGFB1,CCL2,COL1A1,BBS2,IRAK2,OASL,IL1RN,TIMP2,IL1A,IL1B,KYNU,CSF1R,GBP7,VCAM1,CXCL5,CCR1,CD14,CXCL10,CXCL8,ISG20,MX2,PELI1,HIST1H3J,PTGS2,GBP5,GBP4,RBMX,IFIT1,IFIT3,IFIT2,TRAF1,IRG1,ISG15,POSTN,CD274,CCL8,CXCL1,IRF7,MX1,IL6,TNF,FAM65A,SERPINB2,DDX41,CXCL2,CCL3,CCL3L3,CCL4
GO:0006955	Immune response	59	0.64	2.89e-19	RIPK2,EBI3,CCL2,TMEM30A,TTR,CD93,OASL,IL1RN,TIMP2,IL1A,IL1B,IFIH1,KYNU,HERC5,BST1,NBN,NOTCH1,CSF1R,GBP7,VCAM1,PTX3,CXCL5,CCR1,CD14,CXCL10,CXCL8,ISG20,MX2,CTSL,PCBP2,SPN,MPEG1,CR1,SLAMF7,GBP5,GBP4,IFI44,IFIT1,FCN1,IFIT3,IFIT2,NEU1,IRG1,ISG15,CD274,LILRB4,LAIR1,CCL8,CXCL1,IRF7,MX1,APOBEC3A,IL6,PRF1,TNF,CXCL2,CCL3,CCL3L3,CCL4
GO:0009605	Response to external stimulus	69	0.54	2.44e-18	RIPK2,TGFB1,CCL2,COL1A1,BBS2,RAF1,IRAK2,OASL,SORL1,IL1A,IL1B,IFIH1,KYNU,HERC5,NOTCH1,CSF1R,GBP7,VCAM1,PTX3,CXCL5,CCR1,CD14,CXCL10,CXCL8,ISG20,CYP7B1,EMR2,HMGCS1,CASP9,MX2,C15orf48,AMICA1,PELI1,PCBP2,SPN,MPEG1,CR1,PTGS2,SLAMF7,GBP5,GBP4,IFI44,IFIT1,FCN1,IFIT3,IFIT2,IRG1,ISG15,POSTN,CD274,CCL8,CXCL1,DDX17,IRF7,MX1,APOBEC3A,IL6,SEMA4B,PRF1,TNF,FAM65A,DOCK4,DDX41,TNIP3,CXCL2,IDO1,CCL3,CCL3L3,CCL4
GO:0002376	Immune system process	71	0.52	4.45e-18	RIPK2,EBI3,TGFB1,CCL2,COL1A1,TMEM30A,TTR,INHBA,CD93,RAF1,OASL,IL1RN,TIMP2,IL1A,IL1B,IFIH1,KYNU,HERC5,BST1,NBN,NOTCH1,CSF1R,GBP7,VCAM1,PTX3,CXCL5,CCR1,CD14,CXCL10,CXCL8,ISG20,CYP7B1,EMR2,CASP9,MX2,CTSL,AMICA1,PCBP2,SPN,MPEG1,CR1,SLAMF7,GBP5,GBP4,IFI44,IFIT1,FCN1,IFIT3,IFIT2,NEU1,IRG1,ISG15,CD274,LILRB4,LAIR1,CCL8,CXCL1,DDX17,IRF7,MX1,APOBEC3A,IL6,PRF1,TNF,PRAM1,DDX41,CXCL2,IDO1,CCL3,CCL3L3,CCL4
GO:0071345	Cellular response to cytokine stimulus	46	0.72	1.73e-17	RIPK2,EBI3,TGFB1,CCL2,COL1A1,BBS2,IRAK2,OASL,IL1RN,IL1A,IL1B,CSF1R,GBP7,VCAM1,CXCL5,CCR1,CXCL10,CXCL8,ISG20,MX2,PELI1,HIST1H3J,PTGS2,GBP5,GBP4,RBMX,IFIT1,IFIT3,IFIT2,TRAF1,IRG1,ISG15,POSTN,CCL8,CXCL1,IRF7,MX1,IL6,TNF,FAM65A,SERPINB2,DDX41,CXCL2,CCL3,CCL3L3,CCL4
GO:0044419	Interspecies interaction between organisms	61	0.57	3.35e-17	YTHDC2,RIPK2,TGFB1,CCL2,CD93,IRAK2,OASL,IL1A,IL1B,IFIH1,KYNU,HERC5,NBN,NOTCH1,CSF1R,GBP7,VCAM1,PTX3,CXCL5,CD14,CXCL10,CXCL8,ISG20,CASP9,MX2,C15orf48,PELI1,PCBP2,SPN,MPEG1,CR1,TMEM181,PTGS2,SLAMF7,GBP5,GBP4,IFI44,IFIT1,FCN1,IFIT3,IFIT2,IRG1,ISG15,CD274,CCL8,BRD2,CXCL1,DDX17,IRF7,MX1,APOBEC3A,IL6,PRF1,TNF,DDX41,TNIP3,CXCL2,IDO1,CCL3,CCL3L3,CCL4
GO:0019221	Cytokine-mediated signaling pathway	37	0.8	5.63e-16	RIPK2,EBI3,TGFB1,CCL2,BBS2,IRAK2,OASL,IL1RN,IL1A,IL1B,CSF1R,VCAM1,CXCL5,CCR1,CXCL10,CXCL8,ISG20,MX2,PELI1,HIST1H3J,PTGS2,IFIT1,IFIT3,IFIT2,TRAF1,ISG15,CCL8,CXCL1,IRF7,MX1,IL6,TNF,SERPINB2,CXCL2,CCL3,CCL3L3,CCL4
GO:0006950	Response to stress	77	0.41	9.1e-14	RIPK2,TGFB1,CCL2,COL1A1,INHBA,RAF1,IRAK2,CCNH,OASL,IL1RN,TAOK1,LGALS3BP,IL1A,IL1B,IFIH1,KYNU,HERC5,NBN,SIGMAR1,NOTCH1,CSF1R,GBP7,VCAM1,PTX3,CXCL5,CCR1,CD14,CXCL10,CXCL8,ISG20,MYEF2,EMR2,CASP9,MX2,WAC,AMICA1,FZD6,CD163,HIST1H3J,PCBP2,SPN,MPEG1,CR1,PTGS2,SLAMF7,GBP5,GBP4,ENTPD1,IFIT1,FCN1,IFIT3,IFIT2,IRG1,ISG15,POSTN,USP3,CCL8,CXCL1,DDX17,IRF7,MX1,APOBEC3A,IL6,PRF1,TNF,FAM65A,SERPINB2,PAPSS2,DDX41,…
GO:0098542	Defense response to other organism	39	0.7	9.1e-14	RIPK2,CCL2,OASL,IFIH1,KYNU,HERC5,CSF1R,GBP7,VCAM1,PTX3,CD14,CXCL10,ISG20,MX2,PCBP2,SPN,MPEG1,CR1,SLAMF7,GBP5,GBP4,IFIT1,FCN1,IFIT3,IFIT2,IRG1,ISG15,CCL8,DDX17,IRF7,MX1,APOBEC3A,IL6,PRF1,TNF,DDX41,CCL3,CCL3L3,CCL4
GO:0006954	Inflammatory response	30	0.83	2.86e-13	RIPK2,TGFB1,CCL2,IRAK2,IL1RN,IL1A,IL1B,NOTCH1,CSF1R,PTX3,CXCL5,CCR1,CD14,CXCL10,CXCL8,EMR2,CD163,PTGS2,GBP5,IRG1,CCL8,CXCL1,IL6,TNF,TNIP3,CXCL2,IDO1,CCL3,CCL3L3,CCL4
GO:0009615	Response to virus	23	0.96	2.91e-12	OASL,IFIH1,HERC5,CXCL10,ISG20,MX2,PCBP2,IFI44,IFIT1,IFIT3,IFIT2,IRG1,ISG15,CCL8,DDX17,IRF7,MX1,APOBEC3A,IL6,PRF1,TNF,DDX41,CCL4
GO:0009617	Response to bacterium	31	0.76	7.3e-12	RIPK2,TGFB1,CCL2,IRAK2,IL1A,IL1B,NOTCH1,GBP7,CXCL5,CD14,CXCL10,CXCL8,CASP9,C15orf48,PELI1,SPN,MPEG1,PTGS2,GBP5,GBP4,IFI44,IRG1,ISG15,CD274,CXCL1,IL6,TNF,TNIP3,CXCL2,IDO1,CCL3
GO:0032496	Response to lipopolysaccharide	23	0.93	9.6e-12	RIPK2,TGFB1,CCL2,IRAK2,IL1A,IL1B,NOTCH1,CXCL5,CD14,CXCL10,CXCL8,CASP9,PELI1,PTGS2,IRG1,CD274,CXCL1,IL6,TNF,TNIP3,CXCL2,IDO1,CCL3
GO:0045087	Innate immune response	32	0.72	1.51e-11	RIPK2,CCL2,OASL,IFIH1,KYNU,HERC5,CSF1R,GBP7,VCAM1,PTX3,CD14,ISG20,MX2,PCBP2,MPEG1,CR1,SLAMF7,GBP5,GBP4,IFIT1,FCN1,IFIT3,IFIT2,IRG1,ISG15,CCL8,IRF7,MX1,APOBEC3A,CCL3,CCL3L3,CCL4
GO:0071310	Cellular response to organic substance	58	0.46	3.7e-11	RIPK2,EBI3,TGFB1,CCL2,COL1A1,INHBA,BBS2,RAF1,IRAK2,OASL,IL1RN,IL1A,IL1B,IFIH1,NOTCH1,CSF1R,GBP7,VCAM1,CXCL5,CCR1,CD14,CXCL10,CXCL8,ISG20,HMGCS1,CASP9,MX2,CTSL,PELI1,HIST1H3J,PTGS2,GBP5,GBP4,RBMX,IFIT1,IFIT3,IFIT2,TRAF1,IRG1,ISG15,POSTN,CD274,CCL8,CXCL1,DDX17,IRF7,MX1,IL6,TNF,FAM65A,SERPINB2,DDX41,TNIP3,CXCL2,CCL3,CYP1B1,CCL3L3,CCL4
GO:0051607	Defense response to virus	19	1.02	5.78e-11	OASL,IFIH1,HERC5,CXCL10,ISG20,MX2,PCBP2,IFIT1,IFIT3,IFIT2,IRG1,ISG15,DDX17,IRF7,MX1,APOBEC3A,IL6,PRF1,DDX41
GO:0071222	Cellular response to lipopolysaccharide	18	1.05	8.13e-11	RIPK2,TGFB1,CCL2,IRAK2,IL1A,IL1B,CXCL5,CD14,CXCL10,CXCL8,IRG1,CD274,CXCL1,IL6,TNF,TNIP3,CXCL2,CCL3
GO:0070887	Cellular response to chemical stimulus	64	0.41	1.35e-10	RIPK2,EBI3,TGFB1,CCL2,COL1A1,INHBA,BBS2,RAF1,IRAK2,OASL,IL1RN,IL1A,IL1B,IFIH1,SIGMAR1,NOTCH1,CSF1R,GBP7,VCAM1,CXCL5,CCR1,CD14,CXCL10,CXCL8,ISG20,CYP7B1,EMR2,HMGCS1,CASP9,MX2,CTSL,AMICA1,PELI1,HIST1H3J,PTGS2,GBP5,GBP4,RBMX,IFIT1,IFIT3,IFIT2,TRAF1,IRG1,ISG15,POSTN,CD274,CCL8,CXCL1,DDX17,IRF7,MX1,APOBEC3A,IL6,TNF,FAM65A,SERPINB2,DOCK4,DDX41,TNIP3,CXCL2,CCL3,CYP1B1,CCL3L3,CCL4
GO:0030595	Leukocyte chemotaxis	16	1.12	2.2e-10	CCL2,IL1B,CXCL5,CCR1,CXCL10,CXCL8,CYP7B1,EMR2,AMICA1,CCL8,CXCL1,IL6,CXCL2,CCL3,CCL3L3,CCL4
GO:0002252	Immune effector process	35	0.62	3.62e-10	TMEM30A,TTR,CD93,OASL,TIMP2,IFIH1,HERC5,BST1,NBN,PTX3,CD14,CXCL10,ISG20,MX2,PCBP2,SPN,CR1,SLAMF7,IFIT1,FCN1,IFIT3,IFIT2,NEU1,IRG1,ISG15,LAIR1,CXCL1,DDX17,IRF7,MX1,APOBEC3A,IL6,PRF1,DDX41,CCL3
GO:0050900	Leukocyte migration	21	0.89	5.73e-10	TGFB1,CCL2,COL1A1,IL1B,VCAM1,CXCL5,CCR1,CXCL10,CXCL8,CYP7B1,EMR2,AMICA1,SPN,CCL8,CXCL1,IL6,TNF,CXCL2,CCL3,CCL3L3,CCL4
GO:0071621	Granulocyte chemotaxis	13	1.27	5.87e-10	CCL2,IL1B,CXCL5,CXCL10,CXCL8,EMR2,AMICA1,CCL8,CXCL1,CXCL2,CCL3,CCL3L3,CCL4
GO:0001817	Regulation of cytokine production	30	0.67	1.2e-09	RIPK2,EBI3,TGFB1,INHBA,SORL1,IL1A,IL1B,IFIH1,HERC5,CSF1R,CD14,PELI1,PCBP2,SPN,PTGS2,GBP5,FCN1,IRG1,ISG15,POSTN,CD274,LRRFIP1,IRF7,IL6,LTBP1,TNF,DDX41,IDO1,CCL3,CYP1B1
GO:0001819	Positive regulation of cytokine production	24	0.78	1.55e-09	RIPK2,EBI3,TGFB1,SORL1,IL1A,IL1B,IFIH1,CSF1R,CD14,PELI1,SPN,PTGS2,GBP5,FCN1,POSTN,CD274,LRRFIP1,IRF7,IL6,TNF,DDX41,IDO1,CCL3,CYP1B1
GO:0060326	Cell chemotaxis	17	0.99	2.67e-09	CCL2,IL1B,CXCL5,CCR1,CXCL10,CXCL8,CYP7B1,EMR2,AMICA1,CCL8,CXCL1,IL6,DOCK4,CXCL2,CCL3,CCL3L3,CCL4
GO:0030593	Neutrophil chemotaxis	12	1.28	3.27e-09	CCL2,IL1B,CXCL5,CXCL10,CXCL8,AMICA1,CCL8,CXCL1,CXCL2,CCL3,CCL3L3,CCL4
GO:0010033	Response to organic substance	62	0.38	3.93e-09	YTHDC2,RIPK2,EBI3,TGFB1,CCL2,COL1A1,INHBA,BBS2,RAF1,IRAK2,OASL,IL1RN,TIMP2,IL1A,IL1B,IFIH1,KYNU,NOTCH1,CSF1R,GBP7,VCAM1,CXCL5,CCR1,CD14,CXCL10,CXCL8,ISG20,HMGCS1,CASP9,MX2,CTSL,PELI1,HIST1H3J,PTGS2,GBP5,GBP4,RBMX,IFIT1,IFIT3,IFIT2,TRAF1,IRG1,ISG15,POSTN,CD274,CCL8,CXCL1,DDX17,IRF7,MX1,IL6,TNF,FAM65A,SERPINB2,DDX41,TNIP3,CXCL2,IDO1,CCL3,CYP1B1,CCL3L3,CCL4
GO:0097529	Myeloid leukocyte migration	14	1.12	4.15e-09	CCL2,IL1B,CXCL5,CXCL10,CXCL8,EMR2,AMICA1,CCL8,CXCL1,IL6,CXCL2,CCL3,CCL3L3,CCL4
GO:0002682	Regulation of immune system process	41	0.5	1.48e-08	RIPK2,EBI3,TGFB1,CCL2,COL1A1,INHBA,RAF1,IL1B,HERC5,BST1,NOTCH1,CSF1R,VCAM1,CCR1,CXCL10,CXCL8,EMR2,AMICA1,PELI1,HIST1H3J,PCBP2,SPN,CR1,SLAMF7,GBP5,IFIT1,FCN1,IRG1,ISG15,CD274,LILRB4,LAIR1,CCL8,IRF7,IL6,TNF,PRAM1,IDO1,CCL3,YTHDF3,CCL4
GO:1990869	Cellular response to chemokine	12	1.19	2.24e-08	CCL2,CXCL5,CCR1,CXCL10,CXCL8,CCL8,CXCL1,FAM65A,CXCL2,CCL3,CCL3L3,CCL4
GO:0050792	Regulation of viral process	16	0.94	4.41e-08	YTHDC2,OASL,NOTCH1,CSF1R,PTX3,CXCL8,ISG20,IFIT1,FCN1,ISG15,CCL8,MX1,APOBEC3A,TNF,CCL3,CCL4
GO:0007166	Cell surface receptor signaling pathway	51	0.41	5.65e-08	RIPK2,EBI3,TGFB1,CCL2,COL1A1,INHBA,BBS2,RAF1,IRAK2,OASL,IL1RN,IL1A,IL1B,NOTCH1,CSF1R,VCAM1,CXCL5,CCR1,CD14,CXCL10,CXCL8,ISG20,EMR2,CASP9,MX2,FZD6,PELI1,HIST1H3J,CR1,PTGS2,IFIT1,FCN1,IFIT3,IFIT2,TRAF1,ISG15,CD274,CCL8,CXCL1,IRF7,MX1,IL6,LTBP1,SEMA4B,TNF,SERPINB2,PRAM1,CXCL2,CCL3,CCL3L3,CCL4
GO:0002684	Positive regulation of immune system process	31	0.58	6.3e-08	RIPK2,EBI3,TGFB1,CCL2,INHBA,RAF1,IL1B,BST1,CSF1R,VCAM1,CCR1,CXCL10,CXCL8,EMR2,PELI1,SPN,CR1,GBP5,FCN1,IRG1,ISG15,CD274,LILRB4,CCL8,IRF7,IL6,TNF,PRAM1,IDO1,CCL3,CCL4
GO:0070098	Chemokine-mediated signaling pathway	11	1.2	9.38e-08	CCL2,CXCL5,CCR1,CXCL10,CXCL8,CCL8,CXCL1,CXCL2,CCL3,CCL3L3,CCL4
GO:0071396	Cellular response to lipid	23	0.71	9.38e-08	RIPK2,TGFB1,CCL2,COL1A1,INHBA,IRAK2,IL1A,IL1B,CXCL5,CD14,CXCL10,CXCL8,HMGCS1,CASP9,IRG1,CD274,CXCL1,DDX17,IL6,TNF,TNIP3,CXCL2,CCL3
GO:0048525	Negative regulation of viral process	12	1.12	9.65e-08	OASL,PTX3,ISG20,IFIT1,FCN1,ISG15,CCL8,MX1,APOBEC3A,TNF,CCL3,CCL4
GO:0033993	Response to lipid	29	0.6	1.1e-07	RIPK2,TGFB1,CCL2,COL1A1,INHBA,IRAK2,IL1RN,IL1A,IL1B,NOTCH1,CXCL5,CD14,CXCL10,CXCL8,HMGCS1,CASP9,PELI1,PTGS2,IRG1,POSTN,CD274,CXCL1,DDX17,IL6,TNF,TNIP3,CXCL2,IDO1,CCL3
GO:0070555	Response to interleukin-1	15	0.94	1.21e-07	YTHDC2,RIPK2,CCL2,IRAK2,IL1RN,IL1A,IL1B,CXCL8,PELI1,RBMX,IRG1,CCL8,CCL3,CCL3L3,CCL4
GO:0071347	Cellular response to interleukin-1	14	0.97	2.09e-07	RIPK2,CCL2,IRAK2,IL1RN,IL1A,IL1B,CXCL8,PELI1,RBMX,IRG1,CCL8,CCL3,CCL3L3,CCL4
GO:0030335	Positive regulation of cell migration	22	0.69	3.6e-07	TGFB1,COL1A1,RIN2,IL1B,NOTCH1,CSF1R,CCR1,CXCL10,CXCL8,SPN,PTGS2,KIAA1462,POSTN,CD274,CCL8,IL6,SEMA4B,TNF,FAM65A,DOCK4,CCL3,CCL4
GO:0050896	Response to stimulus	108	0.19	3.6e-07	YTHDC2,RIPK2,EBI3,TGFB1,CCL2,COL1A1,TMEM30A,TTR,INHBA,BBS2,CD93,RAF1,RIN2,IRAK2,CCNH,OASL,IL1RN,SORL1,TAOK1,TIMP2,LGALS3BP,IL1A,IL1B,IFIH1,KYNU,HERC5,BST1,NBN,SIGMAR1,NOTCH1,CSF1R,GBP7,VCAM1,PTX3,CXCL5,CCR1,CD14,CXCL10,CXCL8,ISG20,RIN1,CYP7B1,MYEF2,EMR2,HMGCS1,CASP9,MX2,PIK3AP1,C15orf48,CTSL,WAC,AMICA1,FZD6,PELI1,CD163,HIST1H3J,PCBP2,SPN,MPEG1,CR1,PTGS2,SLAMF7,GBP5,GBP4,RBMX,IFI44,ENTPD1,IFIT1,FC…
GO:0048583	Regulation of response to stimulus	70	0.3	3.62e-07	RIPK2,TGFB1,CCL2,COL1A1,INHBA,BBS2,RAF1,IRAK2,IL1RN,SORL1,TAOK1,TIMP2,IL1A,IL1B,IFIH1,HERC5,BST1,NBN,PELO,NOTCH1,CSF1R,VCAM1,CCR1,CD14,CXCL10,CXCL8,CYP7B1,EMR2,CASP9,GGT7,PIK3AP1,AMICA1,CHD4,FZD6,PELI1,PCBP2,CR1,PTGS2,SLAMF7,GBP5,IFIT1,FCN1,TRAF1,KIAA1462,IRG1,POSTN,CD274,LILRB4,LAIR1,CCL8,IRF7,IL6,LTBP1,SEMA4B,TNF,FAM65A,SERPINB2,CYTH2,PRAM1,EHMT1,H2AFY,FBN2,TNIP3,IDO1,KANK1,CCL3,YTHDF3,CYP1B1,C…
GO:1903900	Regulation of viral life cycle	13	1	4.3e-07	YTHDC2,OASL,NOTCH1,PTX3,CXCL8,ISG20,IFIT1,FCN1,ISG15,CCL8,MX1,APOBEC3A,TNF
GO:0042221	Response to chemical	72	0.29	4.92e-07	YTHDC2,RIPK2,EBI3,TGFB1,CCL2,COL1A1,TMEM30A,INHBA,BBS2,RAF1,IRAK2,OASL,IL1RN,TIMP2,IL1A,IL1B,IFIH1,KYNU,SIGMAR1,NOTCH1,CSF1R,GBP7,VCAM1,CXCL5,CCR1,CD14,CXCL10,CXCL8,ISG20,CYP7B1,EMR2,HMGCS1,CASP9,MX2,CTSL,AMICA1,PELI1,HIST1H3J,SPN,PTGS2,GBP5,GBP4,RBMX,IFIT1,IFIT3,IFIT2,TRAF1,IRG1,ISG15,POSTN,CD274,CCL8,CXCL1,DDX17,IRF7,MX1,APOBEC3A,IL6,SEMA4B,TNF,FAM65A,SERPINB2,DOCK4,EHMT1,DDX41,TNIP3,CXCL2,IDO1…
GO:0031663	Lipopolysaccharide-mediated signaling pathway	8	1.44	4.94e-07	RIPK2,TGFB1,CCL2,IRAK2,IL1B,CD14,TNF,CCL3
GO:2000145	Regulation of cell motility	29	0.56	5.42e-07	TGFB1,CCL2,COL1A1,BBS2,RAF1,RIN2,SORL1,IL1B,BST1,NOTCH1,CSF1R,CCR1,CXCL10,CXCL8,SPN,PTGS2,KIAA1462,POSTN,CD274,CCL8,IL6,SEMA4B,TNF,FAM65A,DOCK4,KANK1,CCL3,CYP1B1,CCL4
GO:0045069	Regulation of viral genome replication	11	1.11	5.59e-07	YTHDC2,OASL,NOTCH1,CXCL8,ISG20,IFIT1,ISG15,CCL8,MX1,APOBEC3A,TNF
GO:0032101	Regulation of response to external stimulus	30	0.54	8.57e-07	RIPK2,TGFB1,CCL2,BBS2,RAF1,IL1B,HERC5,BST1,NOTCH1,CSF1R,CCR1,CXCL10,CXCL8,PIK3AP1,PCBP2,CR1,PTGS2,GBP5,IFIT1,FCN1,IRG1,IRF7,IL6,SEMA4B,TNF,SERPINB2,IDO1,CCL3,YTHDF3,CCL4
GO:0030334	Regulation of cell migration	27	0.56	1.84e-06	TGFB1,CCL2,COL1A1,RIN2,SORL1,IL1B,BST1,NOTCH1,CSF1R,CCR1,CXCL10,CXCL8,SPN,PTGS2,KIAA1462,POSTN,CD274,CCL8,IL6,SEMA4B,TNF,FAM65A,DOCK4,KANK1,CCL3,CYP1B1,CCL4
GO:1903901	Negative regulation of viral life cycle	10	1.13	1.84e-06	OASL,PTX3,ISG20,IFIT1,FCN1,ISG15,CCL8,MX1,APOBEC3A,TNF
GO:0034341	Response to interferon-gamma	13	0.92	2.48e-06	CCL2,OASL,KYNU,GBP7,VCAM1,GBP5,GBP4,IRG1,CCL8,IRF7,CCL3,CCL3L3,CCL4
GO:0006935	Chemotaxis	21	0.65	3.01e-06	CCL2,IL1B,NOTCH1,CSF1R,CXCL5,CCR1,CXCL10,CXCL8,CYP7B1,EMR2,AMICA1,SPN,CCL8,CXCL1,IL6,SEMA4B,DOCK4,CXCL2,CCL3,CCL3L3,CCL4
GO:0060337	Type I interferon signaling pathway	9	1.19	3.08e-06	OASL,ISG20,MX2,IFIT1,IFIT3,IFIT2,ISG15,IRF7,MX1
GO:0016477	Cell migration	27	0.55	3.37e-06	TGFB1,CCL2,COL1A1,IL1B,VCAN,NOTCH1,VCAM1,CXCL5,CCR1,CXCL10,CXCL8,CYP7B1,EMR2,AMICA1,SPN,CCL8,CXCL1,IL6,SEMA4B,TNF,DOCK4,CXCL2,KANK1,CCL3,CYP1B1,CCL3L3,CCL4
GO:0071346	Cellular response to interferon-gamma	12	0.94	5.27e-06	CCL2,OASL,GBP7,VCAM1,GBP5,GBP4,IRG1,CCL8,IRF7,CCL3,CCL3L3,CCL4
GO:0051240	Positive regulation of multicellular organismal process	39	0.41	7.33e-06	RIPK2,EBI3,TGFB1,COL1A1,TMEM30A,INHBA,BBS2,RIN2,SORL1,TIMP2,IL1A,IL1B,IFIH1,NOTCH1,CSF1R,CCR1,CD14,CXCL8,PELI1,SPN,PTGS2,GBP5,FCN1,KIAA1462,ISG15,POSTN,CD274,LILRB4,LRRFIP1,IRF7,IL6,TNF,EHMT1,DDX41,H2AFY,FBN2,IDO1,CCL3,CYP1B1
GO:0001775	Cell activation	29	0.5	9.31e-06	RIPK2,EBI3,COL1A1,TMEM30A,TTR,CD93,RAF1,TIMP2,IL1B,BST1,NBN,VCAM1,PTX3,CD14,CXCL10,CXCL8,AMICA1,FZD6,SPN,CR1,SLAMF7,FCN1,NEU1,LAIR1,CXCL1,IL6,PRF1,TNF,CCL3
GO:0048870	Cell motility	28	0.51	1.09e-05	TGFB1,CCL2,COL1A1,BBS2,IL1B,VCAN,NOTCH1,VCAM1,CXCL5,CCR1,CXCL10,CXCL8,CYP7B1,EMR2,AMICA1,SPN,CCL8,CXCL1,IL6,SEMA4B,TNF,DOCK4,CXCL2,KANK1,CCL3,CYP1B1,CCL3L3,CCL4
GO:0048519	Negative regulation of biological process	79	0.23	1.12e-05	YTHDC2,RIPK2,TGFB1,CCL2,COL1A1,INHBA,BBS2,RAF1,IRAK2,OASL,IL1RN,SORL1,TAOK1,TIMP2,IL1A,IL1B,IFIH1,HERC5,NBN,PELO,NOTCH1,CSF1R,PTX3,CCR1,CD14,CXCL10,CXCL8,ISG20,CYP7B1,GGT7,WAC,FZD6,PELI1,HIST1H3J,PCBP2,SPN,CR1,PTGS2,RBMX,ZNF217,IFIT1,FCN1,IFIT3,IRG1,PRPF18,ISG15,POSTN,USP3,CD274,LILRB4,LRRFIP1,CCL8,CXCL1,DDX17,IRF7,MX1,APOBEC3A,IL6,LTBP1,SEMA4B,TNF,FAM65A,SERPINB2,DOCK4,TGFBI,HELZ2,EHMT1,H2AFY,FB…
GO:0030155	Regulation of cell adhesion	23	0.58	1.16e-05	RIPK2,EBI3,TGFB1,CCL2,COL1A1,RIN2,IL1RN,IL1B,BST1,NOTCH1,VCAM1,CXCL8,PELI1,SPN,POSTN,CD274,LILRB4,IL6,TNF,TGFBI,IDO1,KANK1,CYP1B1
GO:0051239	Regulation of multicellular organismal process	56	0.31	1.36e-05	RIPK2,EBI3,TGFB1,COL1A1,TMEM30A,INHBA,BBS2,RIN2,IL1RN,SORL1,TIMP2,IL1A,IL1B,IFIH1,HERC5,NOTCH1,CSF1R,CCR1,CD14,CXCL10,CXCL8,CTSL,FZD6,PELI1,HIST1H3J,PCBP2,SPN,CR1,PTGS2,GBP5,FCN1,NCS1,ECE1,KIAA1462,IRG1,ISG15,POSTN,CD274,LILRB4,LRRFIP1,DDX17,IRF7,IL6,LTBP1,SEMA4B,TNF,SERPINB2,DOCK4,EHMT1,DDX41,H2AFY,FBN2,IDO1,KANK1,CCL3,CYP1B1
GO:0045071	Negative regulation of viral genome replication	8	1.18	1.97e-05	OASL,ISG20,IFIT1,ISG15,CCL8,MX1,APOBEC3A,TNF
GO:0034612	Response to tumor necrosis factor	14	0.78	2.28e-05	YTHDC2,CCL2,COL1A1,CD14,CXCL8,PTGS2,TRAF1,IRG1,POSTN,CCL8,TNF,CCL3,CCL3L3,CCL4
GO:0006959	Humoral immune response	14	0.77	2.91e-05	EBI3,CCL2,BST1,NOTCH1,CXCL5,CXCL10,CXCL8,CR1,FCN1,CCL8,CXCL1,IL6,TNF,CXCL2
GO:0008285	Negative regulation of cell population proliferation	22	0.57	3.1e-05	TGFB1,CCL2,INHBA,RAF1,TIMP2,IL1A,IL1B,NOTCH1,CSF1R,CXCL8,PELI1,SPN,PTGS2,IFIT3,CD274,CCL8,CXCL1,IL6,TNF,IDO1,CYP1B1,CCL3L3
GO:0007165	Signal transduction	72	0.24	4.96e-05	RIPK2,EBI3,TGFB1,CCL2,COL1A1,TTR,INHBA,BBS2,RAF1,RIN2,IRAK2,OASL,IL1RN,SORL1,TAOK1,LGALS3BP,IL1A,IL1B,IFIH1,BST1,NBN,SIGMAR1,NOTCH1,CSF1R,VCAM1,CXCL5,CCR1,CD14,CXCL10,CXCL8,ISG20,RIN1,EMR2,CASP9,MX2,PIK3AP1,CTSL,FZD6,PELI1,HIST1H3J,SPN,CR1,PTGS2,IFIT1,FCN1,IFIT3,IFIT2,NCS1,TRAF1,ISG15,CD274,LILRB4,CCL8,CXCL1,DDX17,IRF7,MX1,IL6,LTBP1,SEMA4B,TNF,FAM65A,SERPINB2,DOCK4,PRAM1,TNIP3,CXCL2,CNOT8,CCL3,CY…
GO:0032479	Regulation of type I interferon production	10	0.95	5e-05	RIPK2,IFIH1,HERC5,CD14,PCBP2,IRG1,ISG15,LRRFIP1,IRF7,DDX41
GO:0043410	Positive regulation of MAPK cascade	19	0.61	5e-05	RIPK2,TGFB1,CCL2,RAF1,IRAK2,TAOK1,TIMP2,IL1B,NOTCH1,CSF1R,CCR1,TRAF1,KIAA1462,CCL8,IL6,TNF,CCL3,CCL3L3,CCL4
GO:0048518	Positive regulation of biological process	84	0.2	5.22e-05	YTHDC2,RIPK2,EBI3,TGFB1,CCL2,COL1A1,TMEM30A,INHBA,BBS2,RAF1,RIN2,IRAK2,SORL1,TAOK1,TIMP2,IL1A,IL1B,IFIH1,FOSL2,BST1,NBN,B3GAT3,PELO,NOTCH1,CSF1R,VCAM1,EIF5A2,PTX3,CXCL5,CCR1,CD14,CXCL10,CXCL8,CYP7B1,EMR2,CASP9,PIK3AP1,WAC,AMICA1,PELI1,SPN,CR1,PTGS2,PFDN2,GBP5,RBMX,IFIT1,FCN1,IFIT2,NCS1,TRAF1,ECE1,KIAA1462,IRG1,ISG15,POSTN,CD274,LILRB4,LRRFIP1,CCL8,DDX17,IRF7,IL6,SEMA4B,PRF1,TNF,FAM65A,DOCK4,PRAM1…
GO:0010575	Positive regulation of vascular endothelial growth factor production	6	1.4	5.49e-05	TGFB1,IL1A,IL1B,PTGS2,IL6,CYP1B1
GO:0002685	Regulation of leukocyte migration	12	0.83	6.21e-05	CCL2,BST1,CSF1R,CCR1,CXCL10,CXCL8,SPN,CCL8,IL6,TNF,CCL3,CCL4
GO:0071674	Mononuclear cell migration	7	1.22	6.51e-05	CCL2,AMICA1,CCL8,IL6,CCL3,CCL3L3,CCL4
GO:1901701	Cellular response to oxygen-containing compound	27	0.47	6.51e-05	RIPK2,TGFB1,CCL2,COL1A1,INHBA,RAF1,IRAK2,IL1A,IL1B,SIGMAR1,VCAM1,CXCL5,CD14,CXCL10,CXCL8,HMGCS1,CASP9,PTGS2,IRG1,CD274,CXCL1,IL6,TNF,TNIP3,CXCL2,CCL3,CYP1B1
GO:0048247	Lymphocyte chemotaxis	7	1.21	7.22e-05	CCL2,CXCL10,CYP7B1,CCL8,CCL3,CCL3L3,CCL4
GO:0051716	Cellular response to stimulus	87	0.19	7.59e-05	RIPK2,EBI3,TGFB1,CCL2,COL1A1,TTR,INHBA,BBS2,RAF1,RIN2,IRAK2,CCNH,OASL,IL1RN,SORL1,TAOK1,LGALS3BP,IL1A,IL1B,IFIH1,BST1,NBN,SIGMAR1,NOTCH1,CSF1R,GBP7,VCAM1,CXCL5,CCR1,CD14,CXCL10,CXCL8,ISG20,RIN1,CYP7B1,MYEF2,EMR2,HMGCS1,CASP9,MX2,PIK3AP1,CTSL,WAC,AMICA1,FZD6,PELI1,HIST1H3J,SPN,CR1,PTGS2,GBP5,GBP4,RBMX,IFIT1,FCN1,IFIT3,IFIT2,NCS1,TRAF1,IRG1,ISG15,POSTN,USP3,CD274,LILRB4,CCL8,CXCL1,DDX17,IRF7,MX1,AP…
GO:0032103	Positive regulation of response to external stimulus	18	0.61	8.61e-05	RIPK2,TGFB1,RAF1,IL1B,CSF1R,CCR1,CXCL10,CXCL8,PTGS2,GBP5,FCN1,IRG1,IRF7,IL6,TNF,IDO1,CCL3,CCL4
GO:0002687	Positive regulation of leukocyte migration	10	0.91	0.00011	CSF1R,CCR1,CXCL10,CXCL8,SPN,CCL8,IL6,TNF,CCL3,CCL4
GO:0050920	Regulation of chemotaxis	12	0.8	0.00011	TGFB1,CCL2,BST1,NOTCH1,CSF1R,CCR1,CXCL10,CXCL8,IL6,SEMA4B,CCL3,CCL4
GO:0002694	Regulation of leukocyte activation	18	0.6	0.00014	RIPK2,EBI3,TGFB1,CCL2,INHBA,IL1B,BST1,VCAM1,EMR2,PELI1,SPN,CR1,CD274,LILRB4,IL6,PRAM1,IDO1,CCL3
GO:0048584	Positive regulation of response to stimulus	42	0.34	0.00014	RIPK2,TGFB1,CCL2,COL1A1,INHBA,RAF1,IRAK2,SORL1,TAOK1,TIMP2,IL1A,IL1B,IFIH1,PELO,NOTCH1,CSF1R,CCR1,CD14,CXCL10,CXCL8,PIK3AP1,PELI1,CR1,PTGS2,GBP5,FCN1,TRAF1,KIAA1462,IRG1,CD274,CCL8,IRF7,IL6,TNF,PRAM1,H2AFY,IDO1,KANK1,CCL3,CYP1B1,CCL3L3,CCL4
GO:0040011	Locomotion	29	0.43	0.00015	TGFB1,CCL2,COL1A1,BBS2,IL1B,VCAN,NOTCH1,CSF1R,VCAM1,CXCL5,CCR1,CXCL10,CXCL8,CYP7B1,EMR2,AMICA1,SPN,CCL8,CXCL1,IL6,SEMA4B,TNF,DOCK4,CXCL2,KANK1,CCL3,CYP1B1,CCL3L3,CCL4
GO:0009987	Cellular process	153	0.07	0.00016	SPATA20,COX15,YTHDC2,TGM5,RIPK2,EBI3,TGFB1,CCL2,COL1A1,TMEM30A,TTR,INHBA,BBS2,CD93,RAF1,EMILIN2,RIN2,IRAK2,CCNH,OASL,IL1RN,SORL1,WBP11,MPP5,TAOK1,TIMP2,LGALS3BP,IL1A,IL1B,IFIH1,COQ10B,KYNU,HERC5,FOSL2,BST1,VCAN,NBN,B3GAT3,PELO,SIGMAR1,NOTCH1,FGD5,CSF1R,ALKBH4,GBP7,VCAM1,EIF5A2,PTX3,CXCL5,CCR1,NOL6,CD14,CXCL10,CXCL8,ISG20,RIN1,CYP7B1,MYEF2,SNRNP200,EMR2,HMGCS1,FLII,CASP9,MX2,GGT7,PIK3AP1,C15orf48,…
GO:0042127	Regulation of cell population proliferation	34	0.38	0.00019	RIPK2,EBI3,TGFB1,CCL2,INHBA,RAF1,TIMP2,IL1A,IL1B,FOSL2,BST1,NOTCH1,CSF1R,VCAM1,EIF5A2,CXCL5,CXCL10,CXCL8,CYP7B1,AMICA1,PELI1,SPN,PTGS2,IFIT3,KIAA1462,CD274,CCL8,CXCL1,IL6,TNF,CNOT8,IDO1,CYP1B1,CCL3L3
GO:0070663	Regulation of leukocyte proliferation	12	0.77	0.00019	RIPK2,EBI3,IL1B,BST1,CSF1R,VCAM1,PELI1,SPN,CD274,CCL8,IL6,IDO1
GO:0045321	Leukocyte activation	24	0.48	0.00023	RIPK2,EBI3,TMEM30A,TTR,CD93,TIMP2,BST1,NBN,VCAM1,PTX3,CD14,CXCL8,AMICA1,SPN,CR1,SLAMF7,FCN1,NEU1,LAIR1,CXCL1,IL6,PRF1,TNF,CCL3
GO:0002688	Regulation of leukocyte chemotaxis	9	0.93	0.00025	CCL2,BST1,CSF1R,CCR1,CXCL10,CXCL8,IL6,CCL3,CCL4
GO:0002221	Pattern recognition receptor signaling pathway	9	0.92	0.00026	RIPK2,IRAK2,IFIH1,CD14,PIK3AP1,CTSL,FCN1,IRF7,TNIP3
GO:0008219	Cell death	26	0.44	0.00033	TGM5,RIPK2,TGFB1,INHBA,RAF1,TAOK1,IL1A,IL1B,FOSL2,NBN,SIGMAR1,NOTCH1,CD14,CASP9,EPB41L3,CTSL,SPRR2D,IFIT2,TRAF1,MX1,IL6,GULP1,PRF1,TNF,DDX41,CYP1B1
GO:0070374	Positive regulation of ERK1 and ERK2 cascade	11	0.79	0.00035	RIPK2,TGFB1,CCL2,NOTCH1,CSF1R,CCR1,CCL8,TNF,CCL3,CCL3L3,CCL4
GO:0048522	Positive regulation of cellular process	76	0.2	0.00038	YTHDC2,RIPK2,EBI3,TGFB1,CCL2,COL1A1,TMEM30A,INHBA,RAF1,RIN2,IRAK2,SORL1,TAOK1,TIMP2,IL1A,IL1B,FOSL2,BST1,NBN,B3GAT3,PELO,NOTCH1,CSF1R,VCAM1,EIF5A2,PTX3,CXCL5,CCR1,CD14,CXCL10,CXCL8,CYP7B1,CASP9,PIK3AP1,WAC,AMICA1,PELI1,SPN,CR1,PTGS2,PFDN2,GBP5,RBMX,IFIT2,NCS1,TRAF1,ECE1,KIAA1462,IRG1,ISG15,POSTN,CD274,LILRB4,CCL8,DDX17,IRF7,IL6,SEMA4B,PRF1,TNF,FAM65A,DOCK4,HELZ2,DDX41,H2AFY,FBN2,TNIP3,CNOT8,IDO1,…
GO:0002548	Monocyte chemotaxis	6	1.21	0.00041	CCL2,CCL8,IL6,CCL3,CCL3L3,CCL4
GO:0014070	Response to organic cyclic compound	23	0.47	0.00051	RIPK2,TGFB1,CCL2,COL1A1,INHBA,IL1RN,IL1B,IFIH1,KYNU,NOTCH1,CXCL10,HMGCS1,CASP9,PELI1,PTGS2,IFIT1,IRG1,POSTN,DDX17,IL6,TNF,CCL3,CYP1B1
GO:0007154	Cell communication	73	0.2	0.00053	RIPK2,EBI3,TGFB1,CCL2,COL1A1,TTR,INHBA,BBS2,RAF1,RIN2,IRAK2,OASL,IL1RN,SORL1,TAOK1,LGALS3BP,IL1A,IL1B,IFIH1,BST1,NBN,SIGMAR1,NOTCH1,CSF1R,VCAM1,CXCL5,CCR1,CD14,CXCL10,CXCL8,ISG20,RIN1,EMR2,CASP9,MX2,PIK3AP1,CTSL,FZD6,PELI1,HIST1H3J,SPN,CR1,PTGS2,IFIT1,FCN1,IFIT3,IFIT2,NCS1,TRAF1,ISG15,POSTN,CD274,LILRB4,CCL8,CXCL1,DDX17,IRF7,MX1,IL6,LTBP1,SEMA4B,TNF,FAM65A,SERPINB2,DOCK4,PRAM1,TNIP3,CXCL2,CNOT8,C…
GO:0002250	Adaptive immune response	13	0.68	0.00058	RIPK2,EBI3,NBN,CTSL,SPN,CR1,SLAMF7,CD274,LILRB4,LAIR1,IRF7,IL6,PRF1
GO:0022407	Regulation of cell-cell adhesion	15	0.61	0.0006	RIPK2,EBI3,TGFB1,CCL2,IL1RN,IL1B,NOTCH1,VCAM1,PELI1,SPN,CD274,LILRB4,IL6,TNF,IDO1
GO:0043408	Regulation of MAPK cascade	20	0.51	0.00062	RIPK2,TGFB1,CCL2,RAF1,IRAK2,SORL1,TAOK1,TIMP2,IL1B,NOTCH1,CSF1R,CCR1,TRAF1,KIAA1462,CCL8,IL6,TNF,CCL3,CCL3L3,CCL4
GO:0032649	Regulation of interferon-gamma production	8	0.94	0.00063	RIPK2,EBI3,INHBA,IL1B,CD14,ISG15,CD274,TNF
GO:0031347	Regulation of defense response	19	0.52	0.00078	RIPK2,RAF1,IL1B,HERC5,BST1,PIK3AP1,PCBP2,CR1,PTGS2,GBP5,IFIT1,FCN1,IRG1,IRF7,IL6,TNF,IDO1,CCL3,YTHDF3
GO:0070665	Positive regulation of leukocyte proliferation	9	0.86	0.00078	RIPK2,EBI3,IL1B,BST1,CSF1R,VCAM1,PELI1,CD274,IL6
GO:0007162	Negative regulation of cell adhesion	12	0.7	0.00083	TGFB1,COL1A1,IL1RN,NOTCH1,PELI1,SPN,POSTN,CD274,TGFBI,IDO1,KANK1,CYP1B1
GO:0051249	Regulation of lymphocyte activation	15	0.59	0.00099	RIPK2,EBI3,TGFB1,CCL2,INHBA,IL1B,BST1,VCAM1,PELI1,SPN,CR1,CD274,LILRB4,IL6,IDO1
GO:0030198	Extracellular matrix organization	13	0.65	0.001	TGFB1,COL1A1,TTR,TIMP2,VCAN,VCAM1,PTX3,CTSL,POSTN,TNF,TGFBI,FBN2,CYP1B1
GO:0002683	Negative regulation of immune system process	15	0.59	0.0011	TGFB1,CCL2,INHBA,NOTCH1,PELI1,PCBP2,SPN,CR1,IRG1,CD274,LILRB4,TNF,IDO1,CCL3,YTHDF3
GO:0050776	Regulation of immune response	22	0.46	0.0011	RIPK2,TGFB1,COL1A1,RAF1,IL1B,VCAM1,EMR2,AMICA1,CR1,SLAMF7,GBP5,FCN1,IRG1,CD274,LILRB4,LAIR1,IRF7,IL6,TNF,PRAM1,IDO1,YTHDF3
GO:0050793	Regulation of developmental process	44	0.29	0.0011	RIPK2,TGFB1,CCL2,COL1A1,TMEM30A,INHBA,BBS2,RAF1,RIN2,IL1RN,SORL1,TIMP2,IL1A,IL1B,NOTCH1,FGD5,CSF1R,CCR1,CXCL10,CXCL8,EPB41L3,CTSL,FZD6,HIST1H3J,CR1,PTGS2,NCS1,KIAA1462,ISG15,POSTN,CD274,LILRB4,DDX17,IRF7,IL6,SEMA4B,TNF,EHMT1,H2AFY,FBN2,IDO1,KANK1,CCL3,CYP1B1
GO:0070372	Regulation of ERK1 and ERK2 cascade	12	0.68	0.0012	RIPK2,TGFB1,CCL2,IL1B,NOTCH1,CSF1R,CCR1,CCL8,TNF,CCL3,CCL3L3,CCL4
GO:0071356	Cellular response to tumor necrosis factor	11	0.72	0.0012	CCL2,COL1A1,CXCL8,TRAF1,IRG1,POSTN,CCL8,TNF,CCL3,CCL3L3,CCL4
GO:1901700	Response to oxygen-containing compound	31	0.36	0.0012	RIPK2,TGFB1,CCL2,COL1A1,INHBA,RAF1,IRAK2,IL1A,IL1B,SIGMAR1,NOTCH1,VCAM1,CXCL5,CD14,CXCL10,CXCL8,HMGCS1,CASP9,PELI1,PTGS2,IRG1,POSTN,CD274,CXCL1,IL6,TNF,TNIP3,CXCL2,IDO1,CCL3,CYP1B1
GO:0001816	Cytokine production	9	0.82	0.0013	IL1B,NOTCH1,SPN,PTGS2,GBP5,ISG15,IRF7,TNF,IDO1
GO:0002443	Leukocyte mediated immunity	18	0.51	0.0013	TMEM30A,TTR,CD93,TIMP2,BST1,NBN,PTX3,CD14,CR1,SLAMF7,FCN1,NEU1,LAIR1,CXCL1,IRF7,IL6,PRF1,CCL3
GO:0012501	Programmed cell death	24	0.42	0.0014	TGM5,RIPK2,TGFB1,INHBA,RAF1,TAOK1,IL1A,IL1B,NBN,NOTCH1,CD14,CASP9,EPB41L3,CTSL,SPRR2D,IFIT2,TRAF1,MX1,IL6,GULP1,PRF1,TNF,DDX41,CYP1B1
GO:0006915	Apoptotic process	22	0.45	0.0015	RIPK2,TGFB1,INHBA,RAF1,TAOK1,IL1A,IL1B,NBN,NOTCH1,CD14,CASP9,EPB41L3,CTSL,IFIT2,TRAF1,MX1,IL6,GULP1,PRF1,TNF,DDX41,CYP1B1
GO:0009893	Positive regulation of metabolic process	57	0.23	0.0015	RIPK2,EBI3,TGFB1,CCL2,COL1A1,INHBA,RAF1,IRAK2,SORL1,TAOK1,TIMP2,IL1A,IL1B,IFIH1,FOSL2,NBN,NOTCH1,CSF1R,EIF5A2,PTX3,CCR1,CD14,CXCL10,CASP9,WAC,PELI1,SPN,CR1,PTGS2,GBP5,RBMX,FCN1,TRAF1,ECE1,KIAA1462,IRG1,POSTN,CD274,LRRFIP1,CCL8,DDX17,IRF7,IL6,TNF,HELZ2,EHMT1,DDX41,H2AFY,TNIP3,CNOT8,IDO1,PFKFB3,CCL3,YTHDF3,CYP1B1,CCL3L3,CCL4
GO:0042129	Regulation of T cell proliferation	9	0.8	0.0017	RIPK2,EBI3,IL1B,VCAM1,PELI1,SPN,CD274,IL6,IDO1
GO:2000026	Regulation of multicellular organismal development	37	0.31	0.0017	RIPK2,TGFB1,COL1A1,TMEM30A,INHBA,RIN2,IL1RN,SORL1,TIMP2,IL1A,IL1B,NOTCH1,CCR1,CXCL10,CXCL8,CTSL,FZD6,HIST1H3J,CR1,PTGS2,NCS1,KIAA1462,ISG15,CD274,LILRB4,DDX17,IRF7,IL6,SEMA4B,TNF,EHMT1,H2AFY,FBN2,IDO1,KANK1,CCL3,CYP1B1
GO:0032722	Positive regulation of chemokine production	6	1.06	0.0021	RIPK2,IL1B,CSF1R,POSTN,IL6,TNF
GO:0051851	Modulation by host of symbiont process	6	1.06	0.0021	YTHDC2,CSF1R,PTX3,CCL8,CCL3,CCL4
GO:1903037	Regulation of leukocyte cell-cell adhesion	12	0.65	0.0022	RIPK2,EBI3,CCL2,IL1B,VCAM1,PELI1,SPN,CD274,LILRB4,IL6,TNF,IDO1
GO:0009966	Regulation of signal transduction	48	0.26	0.0023	RIPK2,TGFB1,CCL2,COL1A1,INHBA,RAF1,IRAK2,IL1RN,SORL1,TAOK1,TIMP2,IL1A,IL1B,BST1,NBN,PELO,NOTCH1,CSF1R,CCR1,CD14,CXCL8,CYP7B1,PIK3AP1,CHD4,FZD6,PELI1,PTGS2,TRAF1,KIAA1462,IRG1,POSTN,LILRB4,CCL8,IRF7,IL6,LTBP1,TNF,FAM65A,CYTH2,EHMT1,FBN2,TNIP3,KANK1,CCL3,YTHDF3,CYP1B1,CCL3L3,CCL4
GO:0002437	Inflammatory response to antigenic stimulus	5	1.2	0.0024	IL1RN,IL1A,IL1B,NOTCH1,TNF
GO:0048585	Negative regulation of response to stimulus	31	0.34	0.0024	TGFB1,CCL2,BBS2,RAF1,IL1RN,SORL1,TIMP2,IL1A,IL1B,NOTCH1,CD14,CXCL8,CYP7B1,GGT7,FZD6,PCBP2,CR1,PTGS2,IRG1,LILRB4,IL6,LTBP1,SEMA4B,TNF,FAM65A,SERPINB2,H2AFY,FBN2,TNIP3,KANK1,YTHDF3
GO:0050670	Regulation of lymphocyte proliferation	10	0.73	0.0024	RIPK2,EBI3,IL1B,BST1,VCAM1,PELI1,SPN,CD274,IL6,IDO1
GO:0060759	Regulation of response to cytokine stimulus	9	0.78	0.0025	RIPK2,IRAK2,IL1RN,IFIH1,TRAF1,IRF7,IL6,TNF,YTHDF3
GO:0010604	Positive regulation of macromolecule metabolic process	53	0.23	0.0026	RIPK2,EBI3,TGFB1,CCL2,COL1A1,INHBA,RAF1,IRAK2,SORL1,TAOK1,TIMP2,IL1A,IL1B,IFIH1,FOSL2,NBN,NOTCH1,CSF1R,EIF5A2,CCR1,CD14,CXCL10,CASP9,WAC,PELI1,SPN,CR1,PTGS2,GBP5,RBMX,FCN1,TRAF1,ECE1,KIAA1462,POSTN,CD274,LRRFIP1,CCL8,DDX17,IRF7,IL6,TNF,HELZ2,DDX41,H2AFY,TNIP3,CNOT8,IDO1,CCL3,YTHDF3,CYP1B1,CCL3L3,CCL4
GO:0043491	Protein kinase B signaling	5	1.19	0.0026	TGFB1,CCL2,IL1B,TNF,CCL3
GO:0050671	Positive regulation of lymphocyte proliferation	8	0.84	0.0026	RIPK2,EBI3,IL1B,BST1,VCAM1,PELI1,CD274,IL6
GO:0051179	Localization	73	0.18	0.0026	COX15,TGFB1,CCL2,COL1A1,TMEM30A,TTR,INHBA,BBS2,CD93,RAF1,RIN2,IL1RN,SORL1,MPP5,TIMP2,LGALS3BP,IL1B,BST1,VCAN,SIGMAR1,NOTCH1,VCAM1,EIF5A2,PTX3,CXCL5,CCR1,NOL6,CD14,CXCL10,CXCL8,RIN1,CYP7B1,EMR2,MX2,C15orf48,EPB41L3,AMICA1,ERGIC3,CD163,SPN,CR1,GBP5,IFIT1,FCN1,NCS1,NEU1,RRBP1,PRPF18,CD274,LAIR1,CCL8,CXCL1,MX1,IL6,LTBP1,GULP1,SEMA4B,PRF1,TNF,FAM65A,DOCK4,CYTH2,PRAM1,H2AFY,FBN2,CXCL2,TOR1AIP1,CEP128,K…
GO:1902531	Regulation of intracellular signal transduction	33	0.33	0.0026	RIPK2,TGFB1,CCL2,RAF1,IRAK2,SORL1,TAOK1,TIMP2,IL1A,IL1B,BST1,NBN,NOTCH1,CSF1R,CCR1,CD14,PIK3AP1,CHD4,PELI1,PTGS2,TRAF1,KIAA1462,CCL8,IL6,TNF,FAM65A,CYTH2,EHMT1,TNIP3,KANK1,CCL3,CCL3L3,CCL4
GO:0002690	Positive regulation of leukocyte chemotaxis	7	0.92	0.0027	CSF1R,CCR1,CXCL10,CXCL8,IL6,CCL3,CCL4
GO:0002224	Toll-like receptor signaling pathway	7	0.91	0.003	RIPK2,IRAK2,CD14,PIK3AP1,CTSL,IRF7,TNIP3
GO:0006928	Movement of cell or subcellular component	29	0.35	0.003	TGFB1,CCL2,COL1A1,BBS2,IL1B,VCAN,NOTCH1,CSF1R,VCAM1,CXCL5,CCR1,CXCL10,CXCL8,CYP7B1,EMR2,AMICA1,SPN,CCL8,CXCL1,IL6,SEMA4B,TNF,DOCK4,CXCL2,KANK1,CCL3,CYP1B1,CCL3L3,CCL4
GO:0050863	Regulation of T cell activation	12	0.63	0.003	RIPK2,EBI3,CCL2,IL1B,VCAM1,PELI1,SPN,CR1,CD274,LILRB4,IL6,IDO1
GO:0097191	Extrinsic apoptotic signaling pathway	7	0.91	0.003	TGFB1,INHBA,RAF1,IL1A,IL1B,CASP9,TNF
GO:1902533	Positive regulation of intracellular signal transduction	23	0.41	0.003	RIPK2,TGFB1,CCL2,RAF1,IRAK2,TAOK1,TIMP2,IL1A,IL1B,NOTCH1,CSF1R,CCR1,CD14,PIK3AP1,PELI1,TRAF1,KIAA1462,CCL8,IL6,TNF,CCL3,CCL3L3,CCL4
GO:0048245	Eosinophil chemotaxis	4	1.39	0.0031	CCL2,CCL8,CCL3,CCL3L3
GO:0001818	Negative regulation of cytokine production	11	0.66	0.0032	TGFB1,INHBA,IFIH1,HERC5,PCBP2,IRG1,ISG15,CD274,IL6,TNF,IDO1
GO:0002696	Positive regulation of leukocyte activation	12	0.62	0.0032	RIPK2,EBI3,TGFB1,CCL2,IL1B,BST1,VCAM1,PELI1,CD274,LILRB4,IL6,CCL3
GO:0034142	Toll-like receptor 4 signaling pathway	4	1.37	0.0037	RIPK2,CD14,PIK3AP1,TNIP3
GO:0045123	Cellular extravasation	5	1.14	0.0037	CCL2,VCAM1,AMICA1,SPN,TNF
GO:0051251	Positive regulation of lymphocyte activation	11	0.65	0.0038	RIPK2,EBI3,TGFB1,CCL2,IL1B,BST1,VCAM1,PELI1,CD274,LILRB4,IL6
GO:0008284	Positive regulation of cell population proliferation	21	0.43	0.0039	RIPK2,EBI3,TGFB1,IL1B,FOSL2,BST1,NOTCH1,CSF1R,VCAM1,EIF5A2,CXCL5,CXCL10,CYP7B1,AMICA1,PELI1,PTGS2,KIAA1462,CD274,IL6,TNF,CNOT8
GO:0014015	Positive regulation of gliogenesis	6	0.99	0.0041	TGFB1,IL1B,NOTCH1,IL6,TNF,CCL3
GO:0050921	Positive regulation of chemotaxis	8	0.8	0.0042	TGFB1,CSF1R,CCR1,CXCL10,CXCL8,IL6,CCL3,CCL4
GO:0001932	Regulation of protein phosphorylation	28	0.35	0.0043	RIPK2,TGFB1,CCL2,INHBA,RAF1,IRAK2,CCNH,SORL1,TAOK1,TIMP2,IL1B,HERC5,BST1,NBN,NOTCH1,CSF1R,CCR1,CXCL10,PTGS2,TRAF1,KIAA1462,CCL8,IL6,TNF,H2AFY,CCL3,CCL3L3,CCL4
GO:0006953	Acute-phase response	5	1.12	0.0044	IL1RN,IL1A,IL1B,CD163,IL6
GO:0002831	Regulation of response to biotic stimulus	13	0.57	0.0047	RIPK2,RAF1,IL1B,HERC5,PCBP2,CR1,GBP5,IFIT1,FCN1,IRG1,CD274,IRF7,YTHDF3
GO:0050789	Regulation of biological process	123	0.1	0.0047	YTHDC2,RIPK2,EBI3,TGFB1,CCL2,COL1A1,TMEM30A,TTR,INHBA,BBS2,RAF1,RIN2,IRAK2,CCNH,OASL,IL1RN,SORL1,TAOK1,TIMP2,LGALS3BP,IL1A,IL1B,IFIH1,HERC5,FOSL2,BST1,NBN,B3GAT3,PELO,SIGMAR1,NOTCH1,FGD5,CSF1R,ALKBH4,VCAM1,EIF5A2,PTX3,CXCL5,CCR1,CD14,CXCL10,CXCL8,ISG20,RIN1,CYP7B1,MYEF2,EMR2,HMGCS1,CASP9,MX2,GGT7,PIK3AP1,EPB41L3,CTSL,WAC,AMICA1,CHD4,WTAP,FZD6,PELI1,HIST1H3J,PCBP2,SPN,CR1,PTGS2,PFDN2,SLAMF7,GBP5,R…
GO:0032480	Negative regulation of type I interferon production	5	1.11	0.0048	IFIH1,HERC5,PCBP2,IRG1,ISG15
GO:0031622	Positive regulation of fever generation	3	1.7	0.005	IL1B,PTGS2,TNF
GO:0001934	Positive regulation of protein phosphorylation	22	0.4	0.0054	RIPK2,TGFB1,CCL2,INHBA,RAF1,IRAK2,TAOK1,TIMP2,IL1B,NBN,NOTCH1,CSF1R,CCR1,PTGS2,TRAF1,KIAA1462,CCL8,IL6,TNF,CCL3,CCL3L3,CCL4
GO:0042327	Positive regulation of phosphorylation	23	0.39	0.0054	RIPK2,TGFB1,CCL2,INHBA,RAF1,IRAK2,TAOK1,TIMP2,IL1B,NBN,NOTCH1,CSF1R,CCR1,PTGS2,TRAF1,KIAA1462,CCL8,IL6,TNF,PFKFB3,CCL3,CCL3L3,CCL4
GO:0022603	Regulation of anatomical structure morphogenesis	23	0.39	0.0055	TGFB1,CCL2,RIN2,IL1RN,IL1A,IL1B,NOTCH1,FGD5,CSF1R,CXCL10,CXCL8,EPB41L3,FZD6,PTGS2,KIAA1462,POSTN,IL6,SEMA4B,TNF,H2AFY,KANK1,CCL3,CYP1B1
GO:0071407	Cellular response to organic cyclic compound	15	0.51	0.0055	TGFB1,CCL2,COL1A1,INHBA,IL1B,IFIH1,HMGCS1,CASP9,PTGS2,IFIT1,IRG1,DDX17,TNF,CCL3,CYP1B1
GO:0010718	Positive regulation of epithelial to mesenchymal transition	5	1.09	0.0056	TGFB1,COL1A1,IL1B,NOTCH1,IL6
GO:0010628	Positive regulation of gene expression	38	0.28	0.0057	RIPK2,EBI3,TGFB1,COL1A1,INHBA,RAF1,SORL1,IL1A,IL1B,IFIH1,FOSL2,NOTCH1,CSF1R,EIF5A2,CD14,CXCL10,WAC,PELI1,SPN,PTGS2,GBP5,RBMX,FCN1,POSTN,CD274,LRRFIP1,DDX17,IRF7,IL6,TNF,HELZ2,DDX41,H2AFY,TNIP3,IDO1,CCL3,YTHDF3,CYP1B1
GO:0009967	Positive regulation of signal transduction	30	0.32	0.0058	RIPK2,TGFB1,CCL2,COL1A1,INHBA,RAF1,IRAK2,SORL1,TAOK1,TIMP2,IL1A,IL1B,PELO,NOTCH1,CSF1R,CCR1,CD14,PIK3AP1,PELI1,TRAF1,KIAA1462,CCL8,IRF7,IL6,TNF,KANK1,CCL3,CYP1B1,CCL3L3,CCL4
GO:0035821	Modulation of process of other organism	7	0.85	0.0058	YTHDC2,CSF1R,PTX3,MPEG1,CCL8,CCL3,CCL4
GO:0060255	Regulation of macromolecule metabolic process	79	0.16	0.0062	RIPK2,EBI3,TGFB1,CCL2,COL1A1,INHBA,BBS2,RAF1,IRAK2,CCNH,OASL,SORL1,TAOK1,TIMP2,IL1A,IL1B,IFIH1,HERC5,FOSL2,BST1,NBN,B3GAT3,PELO,NOTCH1,CSF1R,EIF5A2,PTX3,CCR1,CD14,CXCL10,MYEF2,CASP9,WAC,CHD4,WTAP,FZD6,PELI1,HIST1H3J,PCBP2,SPN,CR1,PTGS2,GBP5,RBMX,ZNF217,FCN1,TRAF1,ECE1,KIAA1462,IRG1,AHNAK,PRPF18,ISG15,POSTN,USP3,CD274,LILRB4,LRRFIP1,CCL8,BRD2,DDX17,IRF7,IL6,LTBP1,TNF,SERPINB2,HELZ2,EHMT1,DDX41,H2A…
GO:0023051	Regulation of signaling	51	0.22	0.0063	RIPK2,TGFB1,CCL2,COL1A1,INHBA,RAF1,IRAK2,IL1RN,SORL1,TAOK1,TIMP2,IL1A,IL1B,BST1,NBN,PELO,NOTCH1,CSF1R,CCR1,CD14,CXCL8,RIN1,CYP7B1,PIK3AP1,CHD4,FZD6,PELI1,PTGS2,NCS1,TRAF1,ECE1,KIAA1462,IRG1,POSTN,LILRB4,CCL8,IRF7,IL6,LTBP1,TNF,FAM65A,CYTH2,EHMT1,FBN2,TNIP3,KANK1,CCL3,YTHDF3,CYP1B1,CCL3L3,CCL4
GO:0023056	Positive regulation of signaling	32	0.31	0.0063	RIPK2,TGFB1,CCL2,COL1A1,INHBA,RAF1,IRAK2,SORL1,TAOK1,TIMP2,IL1A,IL1B,PELO,NOTCH1,CSF1R,CCR1,CD14,PIK3AP1,PELI1,PTGS2,TRAF1,ECE1,KIAA1462,CCL8,IRF7,IL6,TNF,KANK1,CCL3,CYP1B1,CCL3L3,CCL4
GO:0032481	Positive regulation of type I interferon production	6	0.94	0.0063	RIPK2,IFIH1,CD14,LRRFIP1,IRF7,DDX41
GO:0001959	Regulation of cytokine-mediated signaling pathway	8	0.76	0.0074	RIPK2,IRAK2,IL1RN,TRAF1,IRF7,IL6,TNF,YTHDF3
GO:0002761	Regulation of myeloid leukocyte differentiation	7	0.83	0.0076	TGFB1,INHBA,CCR1,LILRB4,IRF7,TNF,CCL3
GO:0032879	Regulation of localization	42	0.25	0.0078	TGFB1,CCL2,COL1A1,TMEM30A,INHBA,BBS2,RAF1,RIN2,SORL1,IL1A,IL1B,BST1,B3GAT3,NOTCH1,CSF1R,PTX3,CCR1,CD14,CXCL10,CXCL8,EMR2,MX2,SPN,PTGS2,NCS1,KIAA1462,AHNAK,POSTN,CD274,LILRB4,CCL8,IL6,SEMA4B,TNF,FAM65A,DOCK4,PRAM1,H2AFY,KANK1,CCL3,CYP1B1,CCL4
GO:0002819	Regulation of adaptive immune response	8	0.75	0.0079	RIPK2,TGFB1,IL1B,CR1,CD274,IRF7,IL6,TNF
GO:0033273	Response to vitamin	6	0.92	0.0079	COL1A1,KYNU,CXCL10,HMGCS1,PTGS2,POSTN
GO:0002366	Leukocyte activation involved in immune response	16	0.47	0.008	TMEM30A,TTR,CD93,TIMP2,BST1,NBN,PTX3,CD14,SPN,CR1,FCN1,NEU1,LAIR1,CXCL1,IL6,CCL3
GO:0032940	Secretion by cell	21	0.4	0.008	TGFB1,TMEM30A,TTR,INHBA,CD93,RAF1,IL1RN,TIMP2,LGALS3BP,BST1,PTX3,CCR1,CD14,CR1,FCN1,NEU1,LAIR1,CCL8,CXCL1,IL6,CCL3
GO:2000501	Regulation of natural killer cell chemotaxis	3	1.59	0.0081	CCL2,CCL3,CCL4
GO:0045662	Negative regulation of myoblast differentiation	4	1.24	0.0085	TGFB1,NOTCH1,CXCL10,TNF
GO:0070723	Response to cholesterol	4	1.24	0.0085	TGFB1,INHBA,HMGCS1,CCL3
GO:1901623	Regulation of lymphocyte chemotaxis	4	1.24	0.0085	CCL2,CXCL10,CCL3,CCL4
GO:0010646	Regulation of cell communication	50	0.22	0.0087	RIPK2,TGFB1,CCL2,COL1A1,INHBA,RAF1,IRAK2,IL1RN,SORL1,TAOK1,TIMP2,IL1A,IL1B,BST1,NBN,PELO,NOTCH1,CSF1R,CCR1,CD14,CXCL8,RIN1,CYP7B1,PIK3AP1,CHD4,FZD6,PELI1,PTGS2,NCS1,TRAF1,KIAA1462,IRG1,POSTN,LILRB4,CCL8,IRF7,IL6,LTBP1,TNF,FAM65A,CYTH2,EHMT1,FBN2,TNIP3,KANK1,CCL3,YTHDF3,CYP1B1,CCL3L3,CCL4
GO:0036230	Granulocyte activation	14	0.51	0.0087	TMEM30A,TTR,CD93,TIMP2,BST1,PTX3,CD14,CXCL8,CR1,FCN1,NEU1,LAIR1,CXCL1,CCL3
GO:0001906	Cell killing	7	0.81	0.009	CXCL10,CXCL8,SLAMF7,CCL8,CXCL1,PRF1,CXCL2
GO:0042325	Regulation of phosphorylation	29	0.32	0.0091	RIPK2,TGFB1,CCL2,INHBA,RAF1,IRAK2,CCNH,SORL1,TAOK1,TIMP2,IL1B,HERC5,BST1,NBN,NOTCH1,CSF1R,CCR1,CXCL10,PTGS2,TRAF1,KIAA1462,CCL8,IL6,TNF,H2AFY,PFKFB3,CCL3,CCL3L3,CCL4
GO:0010468	Regulation of gene expression	63	0.18	0.0092	RIPK2,EBI3,TGFB1,COL1A1,INHBA,BBS2,RAF1,IRAK2,CCNH,SORL1,IL1A,IL1B,IFIH1,HERC5,FOSL2,PELO,NOTCH1,CSF1R,EIF5A2,CCR1,CD14,CXCL10,MYEF2,WAC,CHD4,WTAP,FZD6,PELI1,HIST1H3J,PCBP2,SPN,PTGS2,GBP5,RBMX,ZNF217,FCN1,TRAF1,IRG1,AHNAK,PRPF18,ISG15,POSTN,USP3,CD274,LILRB4,LRRFIP1,BRD2,DDX17,IRF7,IL6,LTBP1,TNF,HELZ2,EHMT1,DDX41,H2AFY,TNIP3,CNOT8,IDO1,SFSWAP,CCL3,YTHDF3,CYP1B1
GO:0001649	Osteoblast differentiation	7	0.81	0.0093	COL1A1,VCAN,SNRNP200,RBMX,RRBP1,RDH14,CCL3
GO:0032760	Positive regulation of tumor necrosis factor production	6	0.9	0.0093	RIPK2,IL1A,IFIH1,CD14,SPN,CCL3
GO:0045786	Negative regulation of cell cycle	15	0.49	0.0093	YTHDC2,TGFB1,CCL2,INHBA,TAOK1,TIMP2,NBN,NOTCH1,CXCL8,WAC,PTGS2,TNF,EHMT1,H2AFY,CNOT8
GO:0070168	Negative regulation of biomineral tissue development	4	1.22	0.0093	TGFB1,NOTCH1,CCR1,CCL3
GO:0051094	Positive regulation of developmental process	26	0.34	0.0097	RIPK2,TGFB1,COL1A1,TMEM30A,INHBA,BBS2,RIN2,SORL1,TIMP2,IL1A,IL1B,NOTCH1,CCR1,CXCL8,PTGS2,KIAA1462,ISG15,CD274,LILRB4,IL6,TNF,H2AFY,FBN2,IDO1,CCL3,CYP1B1
GO:0051241	Negative regulation of multicellular organismal process	24	0.36	0.0098	TGFB1,INHBA,BBS2,SORL1,IL1B,IFIH1,HERC5,NOTCH1,CCR1,CXCL10,PCBP2,PTGS2,IRG1,ISG15,CD274,LILRB4,IL6,SEMA4B,TNF,SERPINB2,DOCK4,IDO1,KANK1,CCL3
GO:0065007	Biological regulation	127	0.08	0.0099	YTHDC2,RIPK2,EBI3,TGFB1,CCL2,COL1A1,TMEM30A,TTR,INHBA,BBS2,RAF1,RIN2,IRAK2,CCNH,OASL,IL1RN,SORL1,TAOK1,TIMP2,LGALS3BP,IL1A,IL1B,IFIH1,HERC5,FOSL2,BST1,NBN,B3GAT3,PELO,SIGMAR1,NOTCH1,FGD5,CSF1R,ALKBH4,VCAM1,EIF5A2,PTX3,CXCL5,CCR1,CD14,CXCL10,CXCL8,ISG20,RIN1,CYP7B1,MYEF2,EMR2,HMGCS1,CASP9,MX2,GGT7,PIK3AP1,EPB41L3,CTSL,WAC,AMICA1,CHD4,WTAP,FZD6,PELI1,HIST1H3J,PCBP2,SPN,CR1,PTGS2,PFDN2,SLAMF7,GBP5,R…
GO:0002675	Positive regulation of acute inflammatory response	4	1.21	0.0101	IL1B,PTGS2,IL6,TNF
GO:0044788	Modulation by host of viral process	4	1.21	0.0101	YTHDC2,CSF1R,PTX3,CCL8
GO:0002444	Myeloid leukocyte mediated immunity	14	0.5	0.0106	TMEM30A,TTR,CD93,TIMP2,BST1,PTX3,CD14,CR1,FCN1,NEU1,LAIR1,CXCL1,IL6,CCL3
GO:0050794	Regulation of cellular process	117	0.1	0.0108	YTHDC2,RIPK2,EBI3,TGFB1,CCL2,COL1A1,TMEM30A,TTR,INHBA,BBS2,RAF1,RIN2,IRAK2,CCNH,OASL,IL1RN,SORL1,TAOK1,TIMP2,LGALS3BP,IL1A,IL1B,IFIH1,HERC5,FOSL2,BST1,NBN,B3GAT3,PELO,SIGMAR1,NOTCH1,CSF1R,ALKBH4,VCAM1,EIF5A2,PTX3,CXCL5,CCR1,CD14,CXCL10,CXCL8,ISG20,RIN1,CYP7B1,MYEF2,EMR2,CASP9,MX2,PIK3AP1,EPB41L3,CTSL,WAC,AMICA1,CHD4,WTAP,FZD6,PELI1,HIST1H3J,PCBP2,SPN,CR1,PTGS2,PFDN2,GBP5,RBMX,ZNF217,IFIT1,FCN1,IF…
GO:0050715	Positive regulation of cytokine secretion	4	1.19	0.011	SORL1,IL1A,CD14,TNF
GO:0060251	Regulation of glial cell proliferation	4	1.19	0.011	IL1B,NOTCH1,IL6,TNF
GO:0002274	Myeloid leukocyte activation	15	0.48	0.0111	TMEM30A,TTR,CD93,TIMP2,BST1,PTX3,CD14,CXCL8,CR1,FCN1,NEU1,LAIR1,CXCL1,TNF,CCL3
GO:0010647	Positive regulation of cell communication	31	0.3	0.0111	RIPK2,TGFB1,CCL2,COL1A1,INHBA,RAF1,IRAK2,SORL1,TAOK1,TIMP2,IL1A,IL1B,PELO,NOTCH1,CSF1R,CCR1,CD14,PIK3AP1,PELI1,PTGS2,TRAF1,KIAA1462,CCL8,IRF7,IL6,TNF,KANK1,CCL3,CYP1B1,CCL3L3,CCL4
GO:1901342	Regulation of vasculature development	11	0.58	0.0111	RIN2,IL1A,IL1B,NOTCH1,CXCL10,CXCL8,PTGS2,KIAA1462,IL6,TNF,CYP1B1
GO:0070167	Regulation of biomineral tissue development	6	0.88	0.0113	TGFB1,NOTCH1,CCR1,ISG15,FBN2,CCL3
GO:0071372	Cellular response to follicle-stimulating hormone stimulus	3	1.5	0.0113	INHBA,NOTCH1,HMGCS1
GO:1903039	Positive regulation of leukocyte cell-cell adhesion	9	0.66	0.0113	RIPK2,EBI3,CCL2,IL1B,VCAM1,CD274,LILRB4,IL6,TNF
GO:0032755	Positive regulation of interleukin-6 production	6	0.87	0.0117	RIPK2,IL1A,IL1B,IFIH1,IL6,TNF
GO:1902105	Regulation of leukocyte differentiation	10	0.61	0.0122	RIPK2,TGFB1,INHBA,IL1B,CCR1,CR1,LILRB4,IRF7,TNF,CCL3
GO:0097190	Apoptotic signaling pathway	10	0.61	0.0125	TGFB1,INHBA,RAF1,IL1A,IL1B,NBN,CD14,CASP9,TNF,CYP1B1
GO:0070498	interleukin-1-mediated signaling pathway	6	0.86	0.0128	RIPK2,IRAK2,IL1RN,IL1A,IL1B,PELI1
GO:0042102	Positive regulation of T cell proliferation	6	0.86	0.0134	RIPK2,EBI3,IL1B,VCAM1,CD274,IL6
GO:0080134	Regulation of response to stress	26	0.32	0.0144	RIPK2,RAF1,TAOK1,IL1B,HERC5,BST1,CASP9,GGT7,PIK3AP1,PCBP2,CR1,PTGS2,GBP5,IFIT1,FCN1,TRAF1,IRG1,IRF7,IL6,TNF,SERPINB2,H2AFY,IDO1,KANK1,CCL3,YTHDF3
GO:2000377	Regulation of reactive oxygen species metabolic process	8	0.7	0.0148	TGFB1,IL1B,BST1,PTX3,PTGS2,IRG1,TNF,CYP1B1
GO:0051222	Positive regulation of protein transport	11	0.56	0.0151	TGFB1,TMEM30A,SORL1,IL1A,IL1B,B3GAT3,CD14,PTGS2,IL6,TNF,FAM65A
GO:1904018	Positive regulation of vasculature development	8	0.69	0.0152	RIN2,IL1A,IL1B,NOTCH1,CXCL8,PTGS2,KIAA1462,CYP1B1
GO:0031399	Regulation of protein modification process	31	0.29	0.0158	RIPK2,TGFB1,CCL2,INHBA,RAF1,IRAK2,CCNH,SORL1,TAOK1,TIMP2,IL1B,HERC5,BST1,NBN,B3GAT3,NOTCH1,CSF1R,CCR1,CXCL10,PELI1,PTGS2,TRAF1,KIAA1462,ISG15,CCL8,IL6,TNF,H2AFY,CCL3,CCL3L3,CCL4
GO:0002824	Positive regulation of adaptive immune response based on somatic recombination of immune receptors built from immunoglobulin superfamily domains	6	0.84	0.016	RIPK2,TGFB1,IL1B,CD274,IL6,TNF
GO:0050729	Positive regulation of inflammatory response	7	0.75	0.0162	IL1B,PTGS2,GBP5,IL6,TNF,IDO1,CCL3
GO:2000401	Regulation of lymphocyte migration	5	0.95	0.0166	CCL2,CXCL10,SPN,CCL3,CCL4
GO:2000379	Positive regulation of reactive oxygen species metabolic process	6	0.83	0.0174	TGFB1,IL1B,PTX3,PTGS2,IRG1,TNF
GO:0045765	Regulation of angiogenesis	10	0.58	0.0183	IL1A,IL1B,NOTCH1,CXCL10,CXCL8,PTGS2,KIAA1462,IL6,TNF,CYP1B1
GO:0002460	Adaptive immune response based on somatic recombination of immune receptors built from immunoglobulin superfamily domains	7	0.74	0.0186	EBI3,NBN,SPN,CR1,IRF7,IL6,PRF1
GO:0043112	Receptor metabolic process	6	0.82	0.0189	TGFB1,SORL1,CXCL8,MX2,MX1,TNF
GO:1903799	Negative regulation of production of miRNAs involved in gene silencing by miRNA	3	1.4	0.0189	TGFB1,IL6,TNF
GO:0030278	Regulation of ossification	8	0.67	0.019	TGFB1,NOTCH1,CCR1,ISG15,IL6,TNF,FBN2,CCL3
GO:0002822	Regulation of adaptive immune response based on somatic recombination of immune receptors built from immunoglobulin superfamily domains	7	0.74	0.0198	RIPK2,TGFB1,IL1B,CR1,CD274,IL6,TNF
GO:0019220	Regulation of phosphate metabolic process	30	0.28	0.02	RIPK2,TGFB1,CCL2,INHBA,RAF1,IRAK2,CCNH,SORL1,TAOK1,TIMP2,IL1B,HERC5,BST1,NBN,B3GAT3,NOTCH1,CSF1R,CCR1,CXCL10,PTGS2,TRAF1,KIAA1462,CCL8,IL6,TNF,H2AFY,PFKFB3,CCL3,CCL3L3,CCL4
GO:0031349	Positive regulation of defense response	11	0.54	0.02	RIPK2,RAF1,IL1B,PTGS2,GBP5,FCN1,IRF7,IL6,TNF,IDO1,CCL3
GO:1903706	Regulation of hemopoiesis	13	0.49	0.02	RIPK2,TGFB1,INHBA,IL1B,NOTCH1,CCR1,HIST1H3J,CR1,ISG15,LILRB4,IRF7,TNF,CCL3
GO:1903708	Positive regulation of hemopoiesis	8	0.67	0.02	RIPK2,TGFB1,INHBA,IL1B,CCR1,ISG15,LILRB4,TNF
GO:0002446	Neutrophil mediated immunity	13	0.49	0.0203	TMEM30A,TTR,CD93,TIMP2,BST1,PTX3,CD14,CR1,FCN1,NEU1,LAIR1,CXCL1,IL6
GO:0051050	Positive regulation of transport	19	0.38	0.0208	TGFB1,CCL2,TMEM30A,INHBA,SORL1,IL1A,IL1B,B3GAT3,PTX3,CCR1,CD14,CXCL10,PTGS2,NCS1,IL6,TNF,FAM65A,CCL3,CCL4
GO:0042119	Neutrophil activation	13	0.48	0.0209	TMEM30A,TTR,CD93,TIMP2,BST1,PTX3,CD14,CXCL8,CR1,FCN1,NEU1,LAIR1,CXCL1
GO:0006897	Endocytosis	12	0.51	0.021	RIN2,SORL1,LGALS3BP,CD14,CXCL8,RIN1,MX2,CD163,FCN1,MX1,GULP1,CYTH2
GO:0007155	Cell adhesion	19	0.38	0.021	CCL2,CD93,EMILIN2,LGALS3BP,IL1B,VCAN,VCAM1,CCR1,EMR2,AMICA1,SPN,SLAMF7,ENTPD1,KIAA1462,POSTN,TNF,TGFBI,CYP1B1,CCL4
GO:2000403	Positive regulation of lymphocyte migration	4	1.09	0.021	CXCL10,SPN,CCL3,CCL4
GO:0032729	Positive regulation of interferon-gamma production	5	0.92	0.0212	RIPK2,EBI3,IL1B,CD14,TNF
GO:0060252	Positive regulation of glial cell proliferation	3	1.37	0.0212	IL1B,IL6,TNF
GO:0002753	Cytoplasmic pattern recognition receptor signaling pathway	4	1.08	0.0225	RIPK2,IRAK2,IFIH1,IRF7
GO:1903555	Regulation of tumor necrosis factor superfamily cytokine production	7	0.72	0.0225	RIPK2,IL1A,IFIH1,CD14,SPN,CD274,CCL3
GO:0065009	Regulation of molecular function	62	0.17	0.0229	RIPK2,EBI3,TGFB1,CCL2,TTR,INHBA,RAF1,RIN2,IRAK2,CCNH,OASL,IL1RN,SORL1,TAOK1,TIMP2,IL1A,IL1B,HERC5,FOSL2,NBN,B3GAT3,NOTCH1,FGD5,CSF1R,PTX3,CXCL5,CXCL10,CXCL8,RIN1,MYEF2,CASP9,FZD6,PELI1,CR1,PTGS2,ZNF217,IFIT1,IFIT2,TRAF1,IRG1,AHNAK,LRRFIP1,CCL8,CXCL1,DDX17,IRF7,IL6,SEMA4B,TNF,FAM65A,SERPINB2,DOCK4,CYTH2,HELZ2,H2AFY,CXCL2,CNOT8,TOR1AIP1,CCL3,CYP1B1,CCL3L3,CCL4
GO:0019222	Regulation of metabolic process	81	0.13	0.0235	RIPK2,EBI3,TGFB1,CCL2,COL1A1,INHBA,BBS2,RAF1,IRAK2,CCNH,OASL,SORL1,TAOK1,TIMP2,IL1A,IL1B,IFIH1,HERC5,FOSL2,BST1,NBN,B3GAT3,PELO,NOTCH1,CSF1R,EIF5A2,PTX3,CCR1,CD14,CXCL10,MYEF2,HMGCS1,CASP9,WAC,CHD4,WTAP,FZD6,PELI1,HIST1H3J,PCBP2,SPN,CR1,PTGS2,GBP5,RBMX,ZNF217,FCN1,TRAF1,ECE1,KIAA1462,IRG1,AHNAK,PRPF18,ISG15,POSTN,USP3,CD274,LILRB4,LRRFIP1,CCL8,BRD2,DDX17,IRF7,IL6,LTBP1,TNF,SERPINB2,HELZ2,EHMT1,DD…
GO:0045637	Regulation of myeloid cell differentiation	9	0.61	0.0235	TGFB1,INHBA,CCR1,HIST1H3J,ISG15,LILRB4,IRF7,TNF,CCL3
GO:0031401	Positive regulation of protein modification process	23	0.33	0.0236	RIPK2,TGFB1,CCL2,INHBA,RAF1,IRAK2,TAOK1,TIMP2,IL1B,NBN,NOTCH1,CSF1R,CCR1,PELI1,PTGS2,TRAF1,KIAA1462,CCL8,IL6,TNF,CCL3,CCL3L3,CCL4
GO:0043299	Leukocyte degranulation	13	0.48	0.0236	TMEM30A,TTR,CD93,TIMP2,BST1,PTX3,CD14,CR1,FCN1,NEU1,LAIR1,CXCL1,CCL3
GO:0033138	Positive regulation of peptidyl-serine phosphorylation	6	0.8	0.0237	RIPK2,TGFB1,RAF1,PTGS2,IL6,TNF
GO:0006887	Exocytosis	17	0.4	0.0241	TGFB1,TMEM30A,TTR,CD93,TIMP2,LGALS3BP,BST1,PTX3,CCR1,CD14,CR1,FCN1,NEU1,LAIR1,CCL8,CXCL1,CCL3
GO:0061844	Antimicrobial humoral immune response mediated by antimicrobial peptide	6	0.79	0.0246	CXCL5,CXCL10,CXCL8,CCL8,CXCL1,CXCL2
GO:0050870	Positive regulation of T cell activation	8	0.65	0.0248	RIPK2,EBI3,CCL2,IL1B,VCAM1,CD274,LILRB4,IL6
GO:0001503	Ossification	9	0.6	0.0258	TGFB1,COL1A1,VCAN,SNRNP200,PTGS2,RBMX,RRBP1,RDH14,CCL3
GO:0030500	Regulation of bone mineralization	5	0.89	0.0267	TGFB1,CCR1,ISG15,FBN2,CCL3
GO:0002922	Positive regulation of humoral immune response	3	1.31	0.0273	IL1B,IRG1,TNF
GO:0009968	Negative regulation of signal transduction	23	0.32	0.0278	TGFB1,RAF1,IL1RN,SORL1,TIMP2,IL1A,IL1B,NOTCH1,CD14,CXCL8,CYP7B1,FZD6,PTGS2,IRG1,LILRB4,IL6,LTBP1,TNF,FAM65A,FBN2,TNIP3,KANK1,YTHDF3
GO:0010605	Negative regulation of macromolecule metabolic process	41	0.22	0.0287	TGFB1,INHBA,BBS2,RAF1,SORL1,TIMP2,IL1B,IFIH1,HERC5,NBN,PELO,NOTCH1,PTX3,CCR1,WAC,HIST1H3J,PCBP2,CR1,PTGS2,RBMX,ZNF217,IRG1,PRPF18,ISG15,USP3,CD274,LILRB4,LRRFIP1,DDX17,IRF7,IL6,TNF,SERPINB2,HELZ2,EHMT1,H2AFY,CNOT8,IDO1,SFSWAP,CCL3,YTHDF3
GO:0048545	Response to steroid hormone	10	0.55	0.0287	TGFB1,COL1A1,IL1RN,NOTCH1,CASP9,PTGS2,IRG1,DDX17,IL6,TNF
GO:0031960	Response to corticosteroid	7	0.7	0.0289	COL1A1,IL1RN,NOTCH1,CASP9,PTGS2,IL6,TNF
GO:0071900	Regulation of protein serine/threonine kinase activity	13	0.46	0.0291	RIPK2,TGFB1,RAF1,IRAK2,CCNH,SORL1,TAOK1,IL1B,HERC5,CSF1R,CXCL10,TNF,H2AFY
GO:0002275	Myeloid cell activation involved in immune response	13	0.46	0.0295	TMEM30A,TTR,CD93,TIMP2,BST1,PTX3,CD14,CR1,FCN1,NEU1,LAIR1,CXCL1,CCL3
GO:0045595	Regulation of cell differentiation	30	0.27	0.0295	RIPK2,TGFB1,COL1A1,TMEM30A,INHBA,RAF1,RIN2,SORL1,TIMP2,IL1B,NOTCH1,CCR1,CXCL10,CTSL,HIST1H3J,CR1,PTGS2,NCS1,ISG15,POSTN,LILRB4,DDX17,IRF7,IL6,SEMA4B,TNF,H2AFY,FBN2,KANK1,CCL3
GO:0039530	MDA-5 signaling pathway	2	1.89	0.0302	IFIH1,IRF7
GO:0048523	Negative regulation of cellular process	61	0.16	0.0302	YTHDC2,RIPK2,TGFB1,CCL2,COL1A1,INHBA,RAF1,IL1RN,SORL1,TAOK1,TIMP2,IL1A,IL1B,NBN,NOTCH1,CSF1R,PTX3,CD14,CXCL10,CXCL8,CYP7B1,WAC,FZD6,PELI1,HIST1H3J,SPN,CR1,PTGS2,RBMX,ZNF217,IFIT3,IRG1,ISG15,POSTN,USP3,CD274,LILRB4,LRRFIP1,CCL8,CXCL1,IRF7,APOBEC3A,IL6,LTBP1,SEMA4B,TNF,FAM65A,SERPINB2,TGFBI,EHMT1,H2AFY,FBN2,TNIP3,CNOT8,IDO1,SFSWAP,KANK1,CCL3,YTHDF3,CYP1B1,CCL3L3
GO:0050830	Defense response to Gram-positive bacterium	6	0.77	0.0302	RIPK2,GBP7,MPEG1,GBP4,IL6,TNF
GO:0060559	Positive regulation of calcidiol 1-monooxygenase activity	2	1.89	0.0302	IL1B,TNF
GO:0051336	Regulation of hydrolase activity	23	0.32	0.0303	RIPK2,CCL2,RAF1,RIN2,OASL,SORL1,TIMP2,B3GAT3,FGD5,PTX3,RIN1,CASP9,CR1,PTGS2,IFIT1,CCL8,TNF,SERPINB2,DOCK4,TOR1AIP1,CCL3,CCL3L3,CCL4
GO:0045429	Positive regulation of nitric oxide biosynthetic process	4	1.02	0.0305	IL1B,PTX3,PTGS2,TNF
GO:0051247	Positive regulation of protein metabolic process	28	0.28	0.0325	RIPK2,TGFB1,CCL2,INHBA,RAF1,IRAK2,SORL1,TAOK1,TIMP2,IL1B,NBN,NOTCH1,CSF1R,EIF5A2,CCR1,CASP9,PELI1,CR1,PTGS2,TRAF1,KIAA1462,CCL8,IL6,TNF,CCL3,YTHDF3,CCL3L3,CCL4
GO:0009611	Response to wounding	13	0.45	0.0333	TGFB1,COL1A1,RAF1,IL1A,CCR1,AMICA1,FZD6,HIST1H3J,ENTPD1,IL6,FAM65A,SERPINB2,PAPSS2
GO:0050901	Leukocyte tethering or rolling	3	1.26	0.0339	VCAM1,SPN,TNF
GO:0032270	Positive regulation of cellular protein metabolic process	27	0.28	0.034	RIPK2,TGFB1,CCL2,INHBA,RAF1,IRAK2,TAOK1,TIMP2,IL1B,NBN,NOTCH1,CSF1R,EIF5A2,CCR1,CASP9,PELI1,CR1,PTGS2,TRAF1,KIAA1462,CCL8,IL6,TNF,CCL3,YTHDF3,CCL3L3,CCL4
GO:0010648	Negative regulation of cell communication	24	0.31	0.0345	TGFB1,INHBA,RAF1,IL1RN,SORL1,TIMP2,IL1A,IL1B,NOTCH1,CD14,CXCL8,CYP7B1,FZD6,PTGS2,IRG1,LILRB4,IL6,LTBP1,TNF,FAM65A,FBN2,TNIP3,KANK1,YTHDF3
GO:0023057	Negative regulation of signaling	24	0.3	0.0354	TGFB1,INHBA,RAF1,IL1RN,SORL1,TIMP2,IL1A,IL1B,NOTCH1,CD14,CXCL8,CYP7B1,FZD6,PTGS2,IRG1,LILRB4,IL6,LTBP1,TNF,FAM65A,FBN2,TNIP3,KANK1,YTHDF3
GO:0050778	Positive regulation of immune response	14	0.43	0.0358	RIPK2,TGFB1,RAF1,IL1B,CR1,GBP5,FCN1,IRG1,CD274,IRF7,IL6,TNF,PRAM1,IDO1
GO:0042063	Gliogenesis	8	0.61	0.0382	CCL2,MPP5,IL1B,VCAN,NOTCH1,CSF1R,TNF,CCL3
GO:0009914	Hormone transport	5	0.84	0.0391	TTR,INHBA,RAF1,IL1RN,IL6
GO:2001239	Regulation of extrinsic apoptotic signaling pathway in absence of ligand	4	0.99	0.0396	INHBA,IL1A,IL1B,TNF
GO:0046427	Positive regulation of receptor signaling pathway via JAK-STAT	5	0.84	0.0409	NOTCH1,CSF1R,IL6,TNF,CYP1B1
GO:0010629	Negative regulation of gene expression	31	0.25	0.0412	TGFB1,INHBA,BBS2,IFIH1,HERC5,PELO,NOTCH1,CCR1,HIST1H3J,PCBP2,RBMX,ZNF217,IRG1,PRPF18,ISG15,USP3,CD274,LILRB4,LRRFIP1,DDX17,IRF7,IL6,TNF,HELZ2,EHMT1,H2AFY,CNOT8,IDO1,SFSWAP,CCL3,YTHDF3
GO:0001660	Fever generation	2	1.77	0.0415	IL1A,IL1B
GO:0002678	Positive regulation of chronic inflammatory response	2	1.77	0.0415	TNF,IDO1
GO:0030730	Sequestering of triglyceride	2	1.77	0.0415	IL1B,TNF
GO:0033091	Positive regulation of immature T cell proliferation	2	1.77	0.0415	RIPK2,IL1B
GO:0035583	Sequestering of TGFbeta in extracellular matrix	2	1.77	0.0415	LTBP1,FBN2
GO:1900017	Positive regulation of cytokine production involved in inflammatory response	3	1.22	0.0416	GBP5,IL6,TNF
GO:0050727	Regulation of inflammatory response	10	0.52	0.0417	IL1B,BST1,PIK3AP1,PTGS2,GBP5,IRG1,IL6,TNF,IDO1,CCL3
GO:0050790	Regulation of catalytic activity	35	0.23	0.0424	RIPK2,TGFB1,CCL2,RAF1,RIN2,IRAK2,CCNH,OASL,SORL1,TAOK1,TIMP2,IL1B,HERC5,NBN,B3GAT3,NOTCH1,FGD5,CSF1R,PTX3,CXCL10,RIN1,CASP9,CR1,PTGS2,IFIT1,CCL8,CXCL1,TNF,SERPINB2,DOCK4,H2AFY,TOR1AIP1,CCL3,CCL3L3,CCL4
GO:0043312	Neutrophil degranulation	12	0.46	0.0436	TMEM30A,TTR,CD93,TIMP2,BST1,PTX3,CD14,CR1,FCN1,NEU1,LAIR1,CXCL1
GO:0070664	Negative regulation of leukocyte proliferation	5	0.83	0.0436	PELI1,SPN,CD274,CCL8,IDO1
GO:0002697	Regulation of immune effector process	11	0.49	0.0438	RIPK2,TGFB1,IL1B,HERC5,EMR2,PCBP2,CR1,IFIT1,IL6,TNF,PRAM1
GO:0045055	Regulated exocytosis	15	0.4	0.0438	TGFB1,TMEM30A,TTR,CD93,TIMP2,LGALS3BP,BST1,PTX3,CD14,CR1,FCN1,NEU1,LAIR1,CXCL1,CCL3
GO:0065008	Regulation of biological quality	52	0.18	0.0438	TGFB1,CCL2,COL1A1,TMEM30A,TTR,INHBA,BBS2,RAF1,CCNH,IL1RN,SORL1,TAOK1,IL1A,IL1B,NBN,NOTCH1,FGD5,CSF1R,EIF5A2,CCR1,CXCL10,RIN1,CYP7B1,MYEF2,MX2,EPB41L3,FZD6,HIST1H3J,PTGS2,ENTPD1,IFIT1,NCS1,ECE1,ISG15,POSTN,USP3,RDH14,CCL8,MX1,IL6,LTBP1,SEMA4B,TNF,SERPINB2,DOCK4,PAPSS2,EHMT1,FBN2,KANK1,CCL3,YTHDF3,CYP1B1
GO:0022408	Negative regulation of cell-cell adhesion	7	0.65	0.0462	TGFB1,IL1RN,NOTCH1,PELI1,SPN,CD274,IDO1
GO:0090316	Positive regulation of intracellular protein transport	7	0.65	0.0473	TGFB1,TMEM30A,SORL1,IL1B,B3GAT3,PTGS2,FAM65A
GO:0032268	Regulation of cellular protein metabolic process	38	0.22	0.0491	RIPK2,TGFB1,CCL2,INHBA,RAF1,IRAK2,CCNH,SORL1,TAOK1,TIMP2,IL1B,HERC5,BST1,NBN,B3GAT3,NOTCH1,CSF1R,EIF5A2,CCR1,CXCL10,CASP9,WAC,PELI1,CR1,PTGS2,TRAF1,KIAA1462,ISG15,CCL8,IL6,TNF,SERPINB2,H2AFY,CNOT8,CCL3,YTHDF3,CCL3L3,CCL4
Human PBMCs _Molecular function
#term ID	term description	observed gene count	strength	false discovery rate	matching proteins in your network (labels)
GO:0005125	Cytokine activity	18	0.95	1.69e-08	EBI3,TGFB1,CCL2,INHBA,IL1RN,IL1A,IL1B,CXCL5,CXCL10,CXCL8,CCL8,CXCL1,IL6,TNF,CXCL2,CCL3,CCL3L3,CCL4
GO:0005126	Cytokine receptor binding	18	0.9	5.88e-08	EBI3,TGFB1,CCL2,IL1RN,IL1A,IL1B,CXCL5,CXCL10,CXCL8,TRAF1,CCL8,CXCL1,IL6,TNF,CXCL2,CCL3,CCL3L3,CCL4
GO:0008009	Chemokine activity	10	1.38	6.05e-08	CCL2,CXCL5,CXCL10,CXCL8,CCL8,CXCL1,CXCL2,CCL3,CCL3L3,CCL4
GO:0048018	Receptor ligand activity	20	0.68	9.31e-06	EBI3,TGFB1,CCL2,TTR,INHBA,IL1RN,IL1A,IL1B,CXCL5,CXCL10,CXCL8,CCL8,CXCL1,IL6,SEMA4B,TNF,CXCL2,CCL3,CCL3L3,CCL4
GO:0005515	Protein binding	94	0.19	4.42e-05	YTHDC2,RIPK2,EBI3,TGFB1,CCL2,COL1A1,TTR,INHBA,BBS2,CD93,RAF1,RIN2,IRAK2,OASL,IL1RN,SORL1,WBP11,MPP5,TAOK1,TIMP2,IL1A,IL1B,IFIH1,KYNU,NBN,SIGMAR1,NOTCH1,FGD5,CSF1R,ALKBH4,VCAM1,PTX3,CXCL5,CCR1,CXCL10,CXCL8,RIN1,SNRNP200,HMGCS1,FLII,CASP9,MX2,PIK3AP1,EPB41L3,CTSL,WAC,AMICA1,CHD4,FZD6,HIST1H3J,PCBP2,SPN,CR1,PTGS2,PFDN2,SLAMF7,PDCD11,GBP5,GBP4,RBMX,FCN1,IFIT3,NCS1,REEP3,TRAF1,ECE1,AHNAK,ISG15,POSTN,U…
GO:0045236	CXCR chemokine receptor binding	5	1.51	0.00045	CXCL5,CXCL10,CXCL8,CXCL1,CXCL2
GO:0005102	Signaling receptor binding	32	0.37	0.0017	RIPK2,EBI3,TGFB1,CCL2,TTR,INHBA,OASL,IL1RN,TIMP2,IL1A,IL1B,NOTCH1,VCAM1,CXCL5,CXCL10,CXCL8,PIK3AP1,AMICA1,FCN1,TRAF1,ISG15,CCL8,CXCL1,IL6,SEMA4B,TNF,DOCK4,TGFBI,CXCL2,CCL3,CCL3L3,CCL4
GO:0005488	Binding	133	0.09	0.0045	COX15,YTHDC2,TGM5,RIPK2,EBI3,TGFB1,CCL2,COL1A1,TTR,INHBA,BBS2,CD93,RAF1,RIN2,IRAK2,OASL,IL1RN,SORL1,WBP11,MPP5,TAOK1,TIMP2,IL1A,IL1B,IFIH1,COQ10B,KYNU,HERC5,FOSL2,VCAN,NBN,B3GAT3,PELO,SIGMAR1,NOTCH1,FGD5,CSF1R,ALKBH4,GBP7,VCAM1,EIF5A2,PTX3,CXCL5,CCR1,NOL6,CD14,CXCL10,CXCL8,ISG20,RIN1,CYP7B1,MYEF2,SNRNP200,EMR2,HMGCS1,FLII,CASP9,MX2,PIK3AP1,EPB41L3,CTSL,WAC,AMICA1,CHD4,FZD6,HIST1H3J,PCBP2,SPN,JADE…
GO:0001664	G protein-coupled receptor binding	11	0.64	0.0168	CCL2,CXCL5,CXCL10,CXCL8,FCN1,CCL8,CXCL1,CXCL2,CCL3,CCL3L3,CCL4
GO:0003724	RNA helicase activity	6	0.98	0.0168	YTHDC2,IFIH1,SNRNP200,DDX17,HELZ2,DDX41
GO:0042802	Identical protein binding	33	0.31	0.0175	RIPK2,TGFB1,COL1A1,TTR,INHBA,RAF1,IRAK2,IFIH1,KYNU,SIGMAR1,CSF1R,PTX3,CXCL5,SNRNP200,HMGCS1,CASP9,PIK3AP1,AMICA1,PTGS2,SLAMF7,GBP5,GBP4,RBMX,IFIT3,TRAF1,ECE1,AHNAK,LRRFIP1,MX1,PRF1,TNF,CCL3,CCL4
GO:0048020	CCR chemokine receptor binding	5	1.09	0.0175	CCL2,CCL8,CCL3,CCL3L3,CCL4
GO:0097493	Structural molecule activity conferring elasticity	3	1.59	0.0255	EMILIN2,AHNAK,FBN2
Human PBMCs _Cellular Component
#term ID	term description	observed gene count	strength	false discovery rate	matching proteins in your network (labels)
GO:0005576	Extracellular region	64	0.25	0.001	SPATA20,EBI3,TGFB1,CCL2,COL1A1,TTR,INHBA,EMILIN2,IL1RN,SORL1,MPP5,TAOK1,TIMP2,LGALS3BP,IL1A,IL1B,BST1,VCAN,B3GAT3,NOTCH1,GBP7,VCAM1,PTX3,CXCL5,CD14,CXCL10,CXCL8,CTSL,CD163,HIST1H3J,PCBP2,SPN,MPEG1,JADE2,CR1,GBP4,RBMX,ENTPD1,FCN1,ECE1,NEU1,AHNAK,ISG15,POSTN,CD274,LILRB4,CCL8,CXCL1,PSG4,IL6,LTBP1,SEMA4B,PRF1,TNF,FAM65A,SERPINB2,TGFBI,H2AFY,FBN2,CXCL2,IL4I1,CCL3,CCL3L3,CCL4
GO:0005615	Extracellular space	51	0.27	0.0043	EBI3,TGFB1,CCL2,COL1A1,TTR,INHBA,IL1RN,SORL1,MPP5,TAOK1,TIMP2,LGALS3BP,IL1A,IL1B,BST1,VCAN,B3GAT3,VCAM1,PTX3,CXCL5,CD14,CXCL10,CXCL8,CTSL,HIST1H3J,PCBP2,SPN,JADE2,CR1,RBMX,ENTPD1,FCN1,ECE1,NEU1,AHNAK,POSTN,CD274,LILRB4,CCL8,CXCL1,IL6,SEMA4B,TNF,FAM65A,SERPINB2,TGFBI,H2AFY,CXCL2,CCL3,CCL3L3,CCL4
GO:0005737	Cytoplasm	126	0.11	0.0043	COX15,YTHDC2,TGM5,RIPK2,EBI3,TGFB1,COL1A1,TMEM30A,TTR,INHBA,BBS2,CD93,RAF1,RIN2,IRAK2,OASL,IL1RN,SORL1,WBP11,MPP5,TAOK1,TIMP2,LGALS3BP,IL1A,IL1B,IFIH1,COQ10B,KYNU,HERC5,BST1,VCAN,NBN,B3GAT3,PELO,SIGMAR1,NOTCH1,FGD5,ALKBH4,GBP7,VCAM1,EIF5A2,PTX3,CCR1,NOL6,CD14,ISG20,RIN1,MYEF2,HMGCS1,FLII,CASKIN2,CASP9,MX2,PIK3AP1,C15orf48,EPB41L3,CTSL,CHD4,ERGIC3,WTAP,FZD6,PELI1,CD163,PCBP2,MPEG1,CR1,PTGS2,PFDN2,…
GO:0009986	Cell surface	20	0.45	0.0147	EBI3,TGFB1,CD93,SORL1,TIMP2,NOTCH1,CSF1R,VCAM1,CCR1,CD14,CXCL10,FZD6,CD163,SPN,CR1,FCN1,ECE1,CD274,PTGFRN,TNF
GO:0005622	Intracellular	143	0.07	0.0319	COX15,YTHDC2,TGM5,RIPK2,EBI3,TGFB1,COL1A1,TMEM30A,TTR,INHBA,BBS2,CD93,RAF1,RIN2,IRAK2,CCNH,OASL,IL1RN,SORL1,WBP11,MPP5,TAOK1,TIMP2,LGALS3BP,IL1A,IL1B,IFIH1,COQ10B,KYNU,HERC5,FOSL2,BST1,VCAN,NBN,B3GAT3,PELO,SIGMAR1,NOTCH1,FGD5,CSF1R,ALKBH4,GBP7,VCAM1,EIF5A2,PTX3,CCR1,NOL6,CD14,ISG20,RIN1,MYEF2,SNRNP200,HMGCS1,FLII,CASKIN2,CASP9,MX2,PIK3AP1,C15orf48,EPB41L3,CTSL,WAC,CHD4,ERGIC3,WTAP,FZD6,PELI1,CD16…
GO:0012505	Endomembrane system	61	0.19	0.0319	YTHDC2,EBI3,TGFB1,COL1A1,TMEM30A,TTR,CD93,RAF1,IRAK2,SORL1,MPP5,TIMP2,LGALS3BP,IL1B,BST1,VCAN,B3GAT3,SIGMAR1,NOTCH1,FGD5,VCAM1,EIF5A2,PTX3,CD14,CYP7B1,MX2,CTSL,ERGIC3,WTAP,FZD6,CR1,PTGS2,GBP5,GBP4,FCN1,IFIT2,NCS1,REEP3,ECE1,NEU1,RRBP1,POSTN,POMP,RDH14,CD274,LAIR1,PTGFRN,CXCL1,IRF7,MX1,IL6,LTBP1,PRF1,TNF,FAM65A,DOCK4,CYTH2,TGFBI,DDX41,TOR1AIP1,CYP1B1
GO:0030141	Secretory granule	19	0.42	0.0319	TGFB1,COL1A1,TMEM30A,TTR,CD93,TIMP2,LGALS3BP,IL1B,BST1,NOTCH1,PTX3,CD14,CR1,FCN1,NCS1,ECE1,NEU1,LAIR1,CXCL1
GO:0031410	Cytoplasmic vesicle	38	0.27	0.0319	TGFB1,COL1A1,TMEM30A,TTR,CD93,IRAK2,SORL1,TIMP2,LGALS3BP,IL1B,BST1,SIGMAR1,NOTCH1,FGD5,GBP7,VCAM1,PTX3,CD14,MX2,CTSL,ERGIC3,FZD6,CD163,MPEG1,CR1,GBP5,GBP4,FCN1,NCS1,ECE1,NEU1,CD274,LAIR1,CXCL1,IRF7,MX1,PRF1,TNF
GO:0031982	Vesicle	54	0.21	0.0319	RIPK2,TGFB1,COL1A1,TMEM30A,TTR,CD93,IRAK2,IL1RN,SORL1,MPP5,TAOK1,TIMP2,LGALS3BP,IL1B,BST1,B3GAT3,SIGMAR1,NOTCH1,FGD5,GBP7,VCAM1,PTX3,CD14,MX2,CTSL,ERGIC3,FZD6,CD163,HIST1H3J,PCBP2,SPN,MPEG1,JADE2,CR1,GBP5,GBP4,RBMX,ENTPD1,FCN1,NCS1,ECE1,NEU1,AHNAK,CD274,LILRB4,LAIR1,CXCL1,IRF7,MX1,PRF1,TNF,FAM65A,TGFBI,H2AFY
GO:0042581	Specific granule	8	0.77	0.0319	TMEM30A,CD93,TIMP2,BST1,PTX3,NEU1,LAIR1,CXCL1
GO:0062023	Collagen-containing extracellular matrix	12	0.55	0.0319	TGFB1,COL1A1,EMILIN2,TIMP2,LGALS3BP,VCAN,CTSL,FCN1,POSTN,LTBP1,TGFBI,FBN2
GO:0110165	Cellular anatomical entity	165	0.03	0.0319	SPATA20,COX15,YTHDC2,TGM5,RIPK2,EBI3,TGFB1,CCL2,COL1A1,TMEM30A,TTR,INHBA,BBS2,CD93,RAF1,EMILIN2,RIN2,IRAK2,CCNH,OASL,IL1RN,SORL1,WBP11,MPP5,TAOK1,TIMP2,LGALS3BP,IL1A,IL1B,IFIH1,COQ10B,KYNU,HERC5,FOSL2,BST1,VCAN,NBN,B3GAT3,PELO,SIGMAR1,NOTCH1,FGD5,CSF1R,ALKBH4,GBP7,VCAM1,EIF5A2,PTX3,CXCL5,CCR1,NOL6,CD14,CXCL10,CXCL8,ISG20,RIN1,CYP7B1,MYEF2,SNRNP200,EMR2,HMGCS1,FLII,CASKIN2,CASP9,MX2,GGT7,PIK3AP1,C…
Human PBMCs KEGG
#term ID	term description	observed gene count	strength	false discovery rate	matching proteins in your network (labels)
hsa04061	Viral protein interaction with cytokine and cytokine receptor	14	1.23	1.85e-10	CCL2,CSF1R,CXCL5,CCR1,CXCL10,CXCL8,CCL8,CXCL1,IL6,TNF,CXCL2,CCL3,CCL3L3,CCL4
hsa05323	Rheumatoid arthritis	13	1.25	3.73e-10	TGFB1,CCL2,IL1A,IL1B,CXCL5,CXCL8,CTSL,CXCL1,IL6,TNF,CXCL2,CCL3,CCL3L3
hsa04060	Cytokine-cytokine receptor interaction	19	0.89	1.37e-09	TGFB1,CCL2,INHBA,IL1RN,IL1A,IL1B,CSF1R,CXCL5,CCR1,CXCL10,CXCL8,CCL8,CXCL1,IL6,TNF,CXCL2,CCL3,CCL3L3,CCL4
hsa05164	Influenza A	13	0.96	3.56e-07	CCL2,RAF1,IL1A,IL1B,IFIH1,CXCL10,CXCL8,CASP9,MX2,IRF7,MX1,IL6,TNF
hsa04668	TNF signaling pathway	11	1.06	5.57e-07	CCL2,IL1B,VCAM1,CXCL5,CXCL10,PTGS2,TRAF1,CXCL1,IL6,TNF,CXCL2
hsa04657	IL-17 signaling pathway	10	1.1	9.29e-07	CCL2,IL1B,CXCL5,CXCL10,CXCL8,PTGS2,CXCL1,IL6,TNF,CXCL2
hsa04064	NF-kappa B signaling pathway	10	1.06	1.8e-06	IL1B,VCAM1,CD14,CXCL8,PTGS2,TRAF1,CXCL1,TNF,CXCL2,CCL4
hsa04620	Toll-like receptor signaling pathway	10	1.06	1.8e-06	IL1B,CD14,CXCL10,CXCL8,IRF7,IL6,TNF,CCL3,CCL3L3,CCL4
hsa04621	NOD-like receptor signaling pathway	12	0.9	2.27e-06	RIPK2,CCL2,IL1B,GBP7,CXCL8,GBP5,GBP4,CXCL1,IRF7,IL6,TNF,CXCL2
hsa05134	Legionellosis	8	1.23	2.27e-06	IL1B,CD14,CXCL8,CASP9,CXCL1,IL6,TNF,CXCL2
hsa04062	Chemokine signaling pathway	12	0.88	4.1e-06	CCL2,RAF1,CXCL5,CCR1,CXCL10,CXCL8,CCL8,CXCL1,CXCL2,CCL3,CCL3L3,CCL4
hsa04933	AGE-RAGE signaling pathway in diabetic complications	9	1.03	8.88e-06	TGFB1,CCL2,COL1A1,IL1A,IL1B,VCAM1,CXCL8,IL6,TNF
hsa05144	Malaria	7	1.25	8.88e-06	TGFB1,CCL2,IL1B,VCAM1,CXCL8,IL6,TNF
hsa05146	Amoebiasis	9	1.02	9.36e-06	TGFB1,COL1A1,IL1B,CD14,CXCL8,CXCL1,IL6,TNF,CXCL2
hsa05163	Human cytomegalovirus infection	12	0.81	1.51e-05	CCL2,RAF1,IL1B,CCR1,CXCL8,CASP9,PTGS2,IL6,TNF,CCL3,CCL3L3,CCL4
hsa05152	Tuberculosis	10	0.84	6.39e-05	RIPK2,TGFB1,RAF1,IRAK2,IL1A,IL1B,CD14,CASP9,IL6,TNF
hsa05142	Chagas disease	8	0.97	7.35e-05	TGFB1,CCL2,IL1B,CXCL8,IL6,TNF,CCL3,CCL3L3
hsa05133	Pertussis	7	1.04	0.00011	IL1A,IL1B,CXCL5,CD14,CXCL8,IL6,TNF
hsa05143	African trypanosomiasis	5	1.21	0.00044	IL1B,VCAM1,IL6,TNF,IDO1
hsa05332	Graft-versus-host disease	5	1.21	0.00044	IL1A,IL1B,IL6,PRF1,TNF
hsa05165	Human papillomavirus infection	12	0.63	0.00053	COL1A1,RAF1,OASL,MPP5,NOTCH1,MX2,CHD4,FZD6,PTGS2,ISG15,MX1,TNF
hsa05162	Measles	8	0.83	0.00055	IL1A,IL1B,IFIH1,CASP9,MX2,IRF7,MX1,IL6
hsa04622	RIG-I-like receptor signaling pathway	6	1	0.00068	IFIH1,CXCL10,CXCL8,ISG15,IRF7,TNF
hsa05167	Kaposi sarcoma-associated herpesvirus infection	9	0.75	0.00068	RAF1,CCR1,CXCL8,CASP9,PTGS2,CXCL1,IRF7,IL6,CXCL2
hsa05160	Hepatitis C	8	0.78	0.0011	RAF1,CXCL10,CASP9,MX2,IFIT1,IRF7,MX1,TNF
hsa05161	Hepatitis B	8	0.77	0.0012	TGFB1,RAF1,IFIH1,CXCL8,CASP9,IRF7,IL6,TNF
hsa05132	Salmonella infection	9	0.7	0.0013	RIPK2,RAF1,IL1B,CD14,CXCL8,AHNAK,IL6,TNF,CYTH2
hsa04380	Osteoclast differentiation	7	0.82	0.0014	TGFB1,IL1A,IL1B,FOSL2,CSF1R,LILRB4,TNF
hsa04640	Hematopoietic cell lineage	6	0.89	0.0021	IL1A,IL1B,CSF1R,CD14,IL6,TNF
hsa05321	Inflammatory bowel disease	5	0.99	0.0026	TGFB1,IL1A,IL1B,IL6,TNF
hsa04623	Cytosolic DNA-sensing pathway	5	0.97	0.0029	IL1B,CXCL10,IRF7,IL6,CCL4
hsa05140	Leishmaniasis	5	0.92	0.0047	TGFB1,IL1A,IL1B,PTGS2,TNF
hsa04940	Type I diabetes mellitus	4	1.08	0.0049	IL1A,IL1B,PRF1,TNF
hsa00380	Tryptophan metabolism	4	1.06	0.0057	KYNU,IDO1,IL4I1,CYP1B1
hsa05418	Fluid shear stress and atherosclerosis	6	0.73	0.0106	CCL2,IL1A,IL1B,VCAM1,CTSL,TNF
hsa04210	Apoptosis	6	0.72	0.0111	RAF1,CASP9,CTSL,TRAF1,PRF1,TNF
hsa05169	Epstein-Barr virus infection	7	0.63	0.015	CXCL10,CASP9,ENTPD1,ISG15,IRF7,IL6,TNF
hsa04932	Non-alcoholic fatty liver disease	6	0.67	0.0183	TGFB1,IL1A,IL1B,CXCL8,IL6,TNF
hsa04218	Cellular senescence	6	0.67	0.0191	TGFB1,RAF1,IL1A,NBN,CXCL8,IL6
hsa04625	C-type lectin receptor signaling pathway	5	0.76	0.0191	RAF1,IL1B,PTGS2,IL6,TNF
hsa01523	Antifolate resistance	3	1.05	0.0245	IL1B,IL6,TNF
hsa05131	Shigellosis	7	0.57	0.0256	RIPK2,IL1B,CD14,CXCL8,HIST1H3J,TNF,CYTH2
hsa04010	MAPK signaling pathway	8	0.51	0.0307	TGFB1,RAF1,TAOK1,IL1A,IL1B,CSF1R,CD14,TNF
hsa05202	Transcriptional misregulation in cancer	6	0.61	0.0315	CSF1R,CD14,CXCL8,HIST1H3J,TRAF1,IL6
hsa05135	Yersinia infection	5	0.67	0.0383	CCL2,IL1B,CXCL8,IL6,TNF
hsa05130	Pathogenic Escherichia coli infection	6	0.57	0.0457	IL1B,CXCL8,CASP9,IL6,TNF,CYTH2
