# Supplementary material for: Comparative proteomic profiling of the ovine and human PBMC inflammatory response
Source: Sci Rep. 2024 Jun 28;14:14939. doi: 10.1038/s41598-024-66059-0 (PMC11213919; doi:10.1038/s41598-024-66059-0)
Supplement: Supplementary file 7 — Supplementary Table 7. [file 41598_2024_66059_MOESM7_ESM.xlsx]

## Sheet: Suppl. 7  _shared GO&KEGG
Supplementary Table 7: The shared 16 significant Gene ontolgy terms of activated ovine and human peripheral blood mononuclear cells (false discovery rate ≤ 0.05).
#term ID	Term description	Observed gene count		Strength		False discovery rate
		Human	Sheep	Human	Sheep	Human	Sheep
Biological process
GO:0006952	Defense response	57	18	0.71	0.71	3.97e-21	2.2e-05
GO:0051707	Response to other organism	56	12	0.72	0.56	3.97e-21	0.0295
GO:0006955	Immune response	59	14	0.64	0.57	2.89e-19	0.0121
GO:0044419	Interspecies interaction between organisms	61	13	0.57	0.53	3.35e-17	0.029
GO:0006950	Response to stress	77	25	0.41	0.44	9.1e-14	0.0012
GO:0098542	Defense response to other organism	39	11	0.7	0.64	9.1e-14	0.0177
GO:0006954	Inflammatory response	30	8	0.83	0.79	2.86e-13	0.0179
GO:0045087	Innate immune response	32	9	0.72	0.68	1.51e-11	0.0297
GO:0051607	Defense response to virus	19	6	1.02	1.02	5.78e-11	0.0146
GO:0002252	Immune effector process	35	8	0.62	0.72	3.62e-10	0.0327
GO:0009987	Cellular process	153	67	0.07	0.09	0.00016	0.0215
Molecular function
GO:0005515	Protein binding	94	40	0.19	0.23	4.42e-05	0.0095
GO:0005488	Binding	133	67	0.09	0.16	0.0045	2.98e-06
GO:0003724	RNA helicase activity	6	5	0.98	1.27	0.0168	0.0034
Cellular compartments
GO:0005622	Intracellular	143	63	0.07	0.11	0.0319	0.0168
GO:0005737	Cytoplasm	126	52	0.11	0.14	0.0043	0.0397
KEGG
hsa/oas04064	NF-kappa B signaling pathway	10	5	1.06	1.24	1.8e-06	0.0015
hsa/oas04657	IL-17 signaling pathway	10	4	1.1	1.21	9.29e-07	0.0056
hsa/oas04668	TNF signaling pathway	11	4	1.06	1.12	5.57e-07	0.0088
has/oas04060	Cytokine-cytokine receptor interaction	19	5	0.89	0.8	1.37e-09	0.0272
hsa/oas04623	Cytosolic DNA-sensing pathway	5	3	0.97	1.29	0.0029	0.0159
