# Supplementary material for: Comparative proteomic profiling of the ovine and human PBMC inflammatory response
Source: Sci Rep. 2024 Jun 28;14:14939. doi: 10.1038/s41598-024-66059-0 (PMC11213919; doi:10.1038/s41598-024-66059-0)
Supplement: Supplementary file 8 — Supplementary Table 8. [file 41598_2024_66059_MOESM8_ESM.xlsx]

## Sheet: Suppl. 8_PPI network  MCODE
Supplementary Table 8: Ranked clusters (modules) of Protein-protein interaction (PPI) networks for ovine (A) and human (B) activated PBMCS
	Display name	ID	Average Shortest Path Length	Closeness Centrality	Clustering Coefficient	Degree	Eccentricity	MCODE::Modules	MCODE::Score	Neighborhood Connectivity	Number Of Undirected Edges
ovine	NSUN2	W5Q0A6	2.67241	0.374194	0.8	11	6	Module 1	7.82222	13.6364	11
	DDX5	W5Q0A5	2.2069	0.453125	0.485294	17	5	Module 1	7.82222	12.3529	17
	NOLC1	W5Q7Z9	2.5	0.4	0.727273	12	5	Module 1	8.67273	12.9167	12
	MAK16	W5NQE1	2.48276	0.402778	0.772727	12	5	Module 1	8.67273	13.1667	12
	PDCD11	W5P0M8	2.17241	0.460317	0.431579	20	5	Module 1	8.67273	11.75	20
	GRWD1	W5PQ74	2.24138	0.446154	0.566667	16	5	Module 1	8.67273	12.5625	16
	RBM19	W5PA57	2.72414	0.367089	0.872727	11	6	Module 1	8.67273	13.6364	11
	WDR36	W5QCC6	2.41379	0.414286	0.647619	15	5	Module 1	8.67273	13.6667	15
	POLR1C	W5PC89	2.58621	0.386667	0.472527	14	6	Module 1	7.82222	11.5714	14
	WDR74	W5Q8D1	2.7069	0.369427	0.836364	11	6	Module 1	8.67273	13.6364	11
	DDX3X	W5NWP4	2.05172	0.487395	0.391667	16	4	Module 2	5.98182	11.25	16
	EIF4E2	W5QI30	2.75862	0.3625	1	6	5	Module 2	6	14	6
	EIF3I	W5NQ14	2.48276	0.402778	0.454545	11	5	Module 2	5.78571	11.6364	11
	EIF4G1	W5QHD6	2.2069	0.453125	0.438095	15	5	Module 2	6.61111	11.0667	15
	PABPC1	W5NPI6	2.37931	0.42029	0.483516	14	5	Module 2	6.61111	11.9286	14
	EIF4G2	W5PKL6	2.25862	0.442748	0.472527	14	5	Module 2	6.61111	11.5714	14
	IL1B	P21621	2.82759	0.353659	0.424242	12	6	Module 3	5	6.83333	12
	STAT1	W5PWT7	2.62069	0.381579	0.381818	11	6	Module 3	5	7.18182	11
	IL17F	W5PXB0	3.2069	0.311828	1	5	6	Module 3	5	10.6	5
	IL17A	W5PWW6	3.12069	0.320442	0.642857	8	6	Module 3	5	8	8
	IRF4	W5P0Y0	2.60345	0.384106	0.444444	9	5	Module 3	5	8.11111	9
	STAT3	W5NTT2	2.60345	0.384106	0.358974	13	6	Module 3	5	6.76923	13
human	IL1A	P01583	2.15126	0.464844	0.635468	29	5	Module 1	13.9737	26.7586	29
	CCL8	P80075	2.33613	0.428058	0.71345	19	5	Module 1	13	28.6316	19																																	2.49715	2.01048	2.25197	1.52914	1.34667	1.94826
	VCAM1	P19320	2.23529	0.447368	0.568783	28	6	Module 1	13.9737	24.2143	28																																	3.63413	3.52562	3.65946	2.73915	2.17392	2.72287
	IL6	P05231	1.86555	0.536036	0.312157	51	5	Module 1	13.9737	19.451	51
	CCL4	P13236	2.14286	0.466667	0.556989	31	5	Module 1	14.5098	25.3226	31																																	3.34039	2.62373	3.3243	2.35819	2.05612	2.55799
	CCL3	P10147	2.22689	0.449057	0.74	25	5	Module 1	14.5098	28.64	25																																	3.50269	2.76313	3.53058	2.28372	2.15713	2.70126
	CD274	Q9NZQ7	2.17647	0.459459	0.561254	27	5	Module 1	14	25.7037	27
	OASL	Q15646	2.30252	0.434307	0.678947	20	5	Module 1	12.8762	22.45	20																																	2.62976	1.39714	4.37014	1.18119	0.884116	1.99935
	CXCL10	P02778	2.03361	0.491736	0.483333	40	5	Module 1	13.9737	23.9	40																																	3.6744	2.91325	3.27765	2.40063	2.64791	4.57452
	IFIT2	P09913	2.36134	0.423488	0.795322	19	5	Module 1	12.8762	26.8947	19
	MX2	P20592	2.45378	0.407534	0.757353	17	5	Module 1	12.8762	22	17
	IFI44	Q8TCB0	2.61345	0.382637	0.942857	15	5	Module 1	12.8762	21.8667	15																																	4.56298	2.14105	4.64893	1.40766	2.56848	1.97562
	TNF	P01375	1.89916	0.526549	0.323137	51	5	Module 1	13.9737	20	51
	IL1B	P01584	1.92437	0.519651	0.347789	49	5	Module 1	13.9737	20.5714	49
	CXCL2	P19875	2.35294	0.425	0.863158	20	5	Module 1	13.6912	30.7	20
	IFIT3	O14879	2.22689	0.449057	0.690476	21	4	Module 1	12.8762	24.7619	21
	ISG20	Q96AZ6	2.47899	0.40339	0.857143	15	4	Module 1	12.8762	21.7333	15
	TGFB1	P01137	2.29412	0.435897	0.443077	26	6	Module 1	11.8681	22.3462	26
	GBP4	Q96PP9	2.62185	0.38141	0.989011	14	5	Module 1	12.8762	22.7143	14
	HERC5	Q9UII4	2.62185	0.38141	0.956044	14	5	Module 1	13	22.3571	14
	CXCL5	P42830	2.47899	0.40339	0.921569	18	6	Module 1	13.6912	30.6111	18
	CD163	Q86VB7	2.37815	0.420495	0.666667	22	6	Module 1	13.4853	26.8636	22
	CCR1	P32246	2.44538	0.408935	0.815789	20	6	Module 1	13.3595	28.05	20
	GBP5	Q96PP8	2.43697	0.410345	0.8	16	5	Module 1	13	24.9375	16																																	2.34445	1.4751	4.37384	0.781965	0.545455	1.22701
	PTGS2	P35354	2.31092	0.432727	0.623333	25	6	Module 1	13.6912	25.48	25
	CCL3L3	P16619	2.60504	0.383871	1	13	6	Module 1	13	33.5385	13																																	1.54944	1.16838	4.31238	4.14505	0.699244	1.03567
	MX1	P20591	2.26891	0.440741	0.569801	27	5	Module 1	12.8762	25.2593	27
	IFIT1	P09914	2.18487	0.457692	0.61	25	4	Module 1	12.8762	25.32	25
	CCL2	P13500	2.06723	0.48374	0.519048	36	5	Module 1	13.9737	24.7778	36																																	4.00434	3.82481	4.12926	4.74615	2.66566	3.6017
	ISG15	P05161	2.20168	0.454198	0.57971	24	4	Module 1	12.8762	24.375	24
	CXCL1	P09341	2.23529	0.447368	0.704615	26	5	Module 1	13.9737	27.5769	26
	CXCL8	Q9UCS0	1.97479	0.506383	0.438462	40	5	Module 1	13.9737	22.5	40																																	4.92719	3.3914	4.38234	4.51706	2.81055	4.67007
	CSF1R	P07333	2.39496	0.417544	0.580952	21	6	Module 1	12.8762	25.7143	21
	IL1RN	P18510	2.34454	0.426523	0.790476	21	5	Module 1	13.451	28.4762	21
[truncated: 5 more columns]
