# Supplementary material for: Comparative proteomic profiling of the ovine and human PBMC inflammatory response
Source: Sci Rep. 2024 Jun 28;14:14939. doi: 10.1038/s41598-024-66059-0 (PMC11213919; doi:10.1038/s41598-024-66059-0)
Supplement: Supplementary file 9 — Supplementary Table 9. [file 41598_2024_66059_MOESM9_ESM.xlsx]

## Sheet: Suppl. 9 Sheep_BP clusters 1-3
Supplementary table 9: Protein complex analysis and functional enrichment of biological processes in the three ovine PPI network clusters
#term ID	term description	observed gene count	background gene count	strength	false discovery rate	matching proteins in your network (IDs)	matching proteins in your network (labels)
GO:0019221	Cytokine-mediated signaling pathway	5	297	1.77	4.08e-05	9940.ENSOARP00000001576,9940.ENSOARP00000014920,9940.ENSOARP00000014949,9940.ENSOARP00000015094,9940.ENSOARP00000022427	STAT3,STAT1,IL17A,IL17F,IL1B
GO:0097398	Cellular response to interleukin-17	3	15	2.84	6.06e-05	9940.ENSOARP00000001576,9940.ENSOARP00000014949,9940.ENSOARP00000015094	STAT3,IL17A,IL17F
GO:1900017	Positive regulation of cytokine production involved in inflammatory response	3	21	2.7	6.06e-05	9940.ENSOARP00000001576,9940.ENSOARP00000014949,9940.ENSOARP00000015094	STAT3,IL17A,IL17F
GO:0001819	Positive regulation of cytokine production	5	372	1.67	6.06e-05	9940.ENSOARP00000001576,9940.ENSOARP00000004079,9940.ENSOARP00000014949,9940.ENSOARP00000015094,9940.ENSOARP00000022427	STAT3,IRF4,IL17A,IL17F,IL1B
GO:0002922	Positive regulation of humoral immune response	3	29	2.56	0.00012	9940.ENSOARP00000014949,9940.ENSOARP00000015094,9940.ENSOARP00000022427	IL17A,IL17F,IL1B
GO:0045893	Positive regulation of transcription, DNA-templated	6	1460	1.16	0.00015	9940.ENSOARP00000001576,9940.ENSOARP00000004079,9940.ENSOARP00000014920,9940.ENSOARP00000014949,9940.ENSOARP00000015094,9940.ENSOARP00000022427	STAT3,IRF4,STAT1,IL17A,IL17F,IL1B
GO:0032722	Positive regulation of chemokine production	3	52	2.3	0.00022	9940.ENSOARP00000014949,9940.ENSOARP00000015094,9940.ENSOARP00000022427	IL17A,IL17F,IL1B
GO:0032663	Regulation of interleukin-2 production	3	56	2.27	0.00023	9940.ENSOARP00000004079,9940.ENSOARP00000015094,9940.ENSOARP00000022427	IRF4,IL17F,IL1B
GO:0032677	Regulation of interleukin-8 production	3	61	2.23	0.00028	9940.ENSOARP00000001576,9940.ENSOARP00000015094,9940.ENSOARP00000022427	STAT3,IL17F,IL1B
GO:1903557	Positive regulation of tumor necrosis factor superfamily cytokine production	3	67	2.19	0.00035	9940.ENSOARP00000001576,9940.ENSOARP00000014949,9940.ENSOARP00000015094	STAT3,IL17A,IL17F
GO:0032755	Positive regulation of interleukin-6 production	3	71	2.17	0.00038	9940.ENSOARP00000014949,9940.ENSOARP00000015094,9940.ENSOARP00000022427	IL17A,IL17F,IL1B
GO:2000340	Positive regulation of chemokine (C-X-C motif) ligand 1 production	2	4	3.24	0.00043	9940.ENSOARP00000014949,9940.ENSOARP00000015094	IL17A,IL17F
GO:0006954	Inflammatory response	4	335	1.62	0.00043	9940.ENSOARP00000001576,9940.ENSOARP00000014949,9940.ENSOARP00000015094,9940.ENSOARP00000022427	STAT3,IL17A,IL17F,IL1B
GO:0050830	Defense response to Gram-positive bacterium	3	81	2.11	0.00048	9940.ENSOARP00000014949,9940.ENSOARP00000015094,9940.ENSOARP00000022427	IL17A,IL17F,IL1B
GO:0002225	Positive regulation of antimicrobial peptide production	2	5	3.14	0.00054	9940.ENSOARP00000014949,9940.ENSOARP00000015094	IL17A,IL17F
GO:0006952	Defense response	5	1034	1.23	0.00061	9940.ENSOARP00000001576,9940.ENSOARP00000004079,9940.ENSOARP00000014949,9940.ENSOARP00000015094,9940.ENSOARP00000022427	STAT3,IRF4,IL17A,IL17F,IL1B
GO:0045944	Positive regulation of transcription by RNA polymerase II	5	1084	1.21	0.00073	9940.ENSOARP00000001576,9940.ENSOARP00000004079,9940.ENSOARP00000014920,9940.ENSOARP00000014949,9940.ENSOARP00000015094	STAT3,IRF4,STAT1,IL17A,IL17F
GO:0072540	T-helper 17 cell lineage commitment	2	7	3	0.00079	9940.ENSOARP00000001576,9940.ENSOARP00000004079	STAT3,IRF4
GO:0002702	Positive regulation of production of molecular mediator of immune response	3	102	2.01	0.00079	9940.ENSOARP00000014949,9940.ENSOARP00000015094,9940.ENSOARP00000022427	IL17A,IL17F,IL1B
GO:0002682	Regulation of immune system process	5	1202	1.16	0.001	9940.ENSOARP00000001576,9940.ENSOARP00000004079,9940.ENSOARP00000014949,9940.ENSOARP00000015094,9940.ENSOARP00000022427	STAT3,IRF4,IL17A,IL17F,IL1B
GO:0097400	interleukin-17-mediated signaling pathway	2	12	2.76	0.0015	9940.ENSOARP00000014949,9940.ENSOARP00000015094	IL17A,IL17F
GO:0032645	Regulation of granulocyte macrophage colony-stimulating factor production	2	14	2.7	0.0019	9940.ENSOARP00000015094,9940.ENSOARP00000022427	IL17F,IL1B
GO:0050776	Regulation of immune response	4	694	1.3	0.0032	9940.ENSOARP00000004079,9940.ENSOARP00000014949,9940.ENSOARP00000015094,9940.ENSOARP00000022427	IRF4,IL17A,IL17F,IL1B
GO:0031349	Positive regulation of defense response	3	218	1.68	0.004	9940.ENSOARP00000014949,9940.ENSOARP00000015094,9940.ENSOARP00000022427	IL17A,IL17F,IL1B
GO:0045765	Regulation of angiogenesis	3	223	1.67	0.0041	9940.ENSOARP00000001576,9940.ENSOARP00000015094,9940.ENSOARP00000022427	STAT3,IL17F,IL1B
GO:0098542	Defense response to other organism	4	771	1.26	0.0043	9940.ENSOARP00000004079,9940.ENSOARP00000014949,9940.ENSOARP00000015094,9940.ENSOARP00000022427	IRF4,IL17A,IL17F,IL1B
GO:0001659	Temperature homeostasis	2	27	2.41	0.0044	9940.ENSOARP00000001576,9940.ENSOARP00000022427	STAT3,IL1B
GO:0032733	Positive regulation of interleukin-10 production	2	27	2.41	0.0044	9940.ENSOARP00000001576,9940.ENSOARP00000004079	STAT3,IRF4
GO:0002250	Adaptive immune response	3	236	1.65	0.0044	9940.ENSOARP00000001576,9940.ENSOARP00000004079,9940.ENSOARP00000014949	STAT3,IRF4,IL17A
GO:0002831	Regulation of response to biotic stimulus	3	254	1.61	0.005	9940.ENSOARP00000014949,9940.ENSOARP00000015094,9940.ENSOARP00000022427	IL17A,IL17F,IL1B
GO:0032743	Positive regulation of interleukin-2 production	2	35	2.3	0.0061	9940.ENSOARP00000004079,9940.ENSOARP00000022427	IRF4,IL1B
GO:0048871	Multicellular organismal homeostasis	3	288	1.56	0.0067	9940.ENSOARP00000001576,9940.ENSOARP00000014949,9940.ENSOARP00000022427	STAT3,IL17A,IL1B
GO:0032731	Positive regulation of interleukin-1 beta production	2	40	2.24	0.0073	9940.ENSOARP00000001576,9940.ENSOARP00000014949	STAT3,IL17A
GO:0032757	Positive regulation of interleukin-8 production	2	46	2.18	0.0092	9940.ENSOARP00000001576,9940.ENSOARP00000022427	STAT3,IL1B
GO:0032103	Positive regulation of response to external stimulus	3	337	1.49	0.0097	9940.ENSOARP00000014949,9940.ENSOARP00000015094,9940.ENSOARP00000022427	IL17A,IL17F,IL1B
GO:0006955	Immune response	4	1029	1.13	0.0097	9940.ENSOARP00000001576,9940.ENSOARP00000004079,9940.ENSOARP00000014949,9940.ENSOARP00000022427	STAT3,IRF4,IL17A,IL1B
GO:2000026	Regulation of multicellular organismal development	4	1081	1.11	0.0109	9940.ENSOARP00000001576,9940.ENSOARP00000014949,9940.ENSOARP00000015094,9940.ENSOARP00000022427	STAT3,IL17A,IL17F,IL1B
GO:0050829	Defense response to Gram-negative bacterium	2	54	2.11	0.0113	9940.ENSOARP00000014949,9940.ENSOARP00000015094	IL17A,IL17F
GO:0032760	Positive regulation of tumor necrosis factor production	2	63	2.04	0.0147	9940.ENSOARP00000001576,9940.ENSOARP00000014949	STAT3,IL17A
GO:0071347	Cellular response to interleukin-1	2	73	1.98	0.0186	9940.ENSOARP00000014949,9940.ENSOARP00000022427	IL17A,IL1B
GO:0045639	Positive regulation of myeloid cell differentiation	2	82	1.93	0.0225	9940.ENSOARP00000001576,9940.ENSOARP00000014949	STAT3,IL17A
GO:0001775	Cell activation	3	516	1.31	0.0265	9940.ENSOARP00000001576,9940.ENSOARP00000004079,9940.ENSOARP00000014949	STAT3,IRF4,IL17A
GO:0048583	Regulation of response to stimulus	5	3268	0.73	0.0429	9940.ENSOARP00000001576,9940.ENSOARP00000004079,9940.ENSOARP00000014949,9940.ENSOARP00000015094,9940.ENSOARP00000022427	STAT3,IRF4,IL17A,IL17F,IL1B
GO:0045766	Positive regulation of angiogenesis	2	125	1.75	0.0471	9940.ENSOARP00000001576,9940.ENSOARP00000022427	STAT3,IL1B
GO:0045597	Positive regulation of cell differentiation	3	642	1.21	0.0471	9940.ENSOARP00000001576,9940.ENSOARP00000014949,9940.ENSOARP00000022427	STAT3,IL17A,IL1B
Cluster 3 KEGG pathway
#term ID	term description	observed gene count	background gene count	strength	false discovery rate	matching proteins in your network (IDs)	matching proteins in your network (labels)
oas05321	Inflammatory bowel disease	5	60	2.46	4.91e-10	9940.ENSOARP00000001576,9940.ENSOARP00000014920,9940.ENSOARP00000014949,9940.ENSOARP00000015094,9940.ENSOARP00000022427	STAT3,STAT1,IL17A,IL17F,IL1B
oas04659	Th17 cell differentiation	5	88	2.3	1.54e-09	9940.ENSOARP00000001576,9940.ENSOARP00000004079,9940.ENSOARP00000014949,9940.ENSOARP00000015094,9940.ENSOARP00000022427	STAT3,IRF4,IL17A,IL17F,IL1B
oas04657	IL-17 signaling pathway	3	73	2.16	0.0001	9940.ENSOARP00000014949,9940.ENSOARP00000015094,9940.ENSOARP00000022427	IL17A,IL17F,IL1B
oas04217	Necroptosis	3	114	1.96	0.00028	9940.ENSOARP00000001576,9940.ENSOARP00000014920,9940.ENSOARP00000022427	STAT3,STAT1,IL1B
oas04060	Cytokine-cytokine receptor interaction	3	231	1.66	0.0018	9940.ENSOARP00000014949,9940.ENSOARP00000015094,9940.ENSOARP00000022427	IL17A,IL17F,IL1B
oas04933	AGE-RAGE signaling pathway in diabetic complications	2	82	1.93	0.0131	9940.ENSOARP00000001576,9940.ENSOARP00000022427	STAT3,IL1B
oas05323	Rheumatoid arthritis	2	87	1.9	0.0131	9940.ENSOARP00000014949,9940.ENSOARP00000022427	IL17A,IL1B
oas05162	Measles	2	109	1.81	0.0171	9940.ENSOARP00000001576,9940.ENSOARP00000022427	STAT3,IL1B
oas04630	JAK-STAT signaling pathway	2	125	1.75	0.0199	9940.ENSOARP00000001576,9940.ENSOARP00000014920	STAT3,STAT1
oas05161	Hepatitis B	2	126	1.74	0.0199	9940.ENSOARP00000001576,9940.ENSOARP00000014920	STAT3,STAT1
oas05163	Human cytomegalovirus infection	2	173	1.61	0.0308	9940.ENSOARP00000001576,9940.ENSOARP00000022427	STAT3,IL1B
Cluster 2 (Biological process)
#term ID	term description	observed gene count	background gene count	strength	false discovery rate	matching proteins in your network (IDs)	matching proteins in your network (labels)
GO:0006413	Translational initiation	5	62	2.45	1.96e-08	9940.ENSOARP00000000254,9940.ENSOARP00000002591,9940.ENSOARP00000010989,9940.ENSOARP00000022136,9940.ENSOARP00000022380	EIF3I,DDX3X,EIF4G2,EIF4G1,EIF4E2
GO:0006417	Regulation of translation	6	404	1.71	3.1e-07	9940.ENSOARP00000000076,9940.ENSOARP00000000254,9940.ENSOARP00000002591,9940.ENSOARP00000010989,9940.ENSOARP00000022136,9940.ENSOARP00000022380	PABPC1,EIF3I,DDX3X,EIF4G2,EIF4G1,EIF4E2
GO:0010467	Gene expression	6	2125	0.99	0.0012	9940.ENSOARP00000000076,9940.ENSOARP00000000254,9940.ENSOARP00000002591,9940.ENSOARP00000010989,9940.ENSOARP00000022136,9940.ENSOARP00000022380	PABPC1,EIF3I,DDX3X,EIF4G2,EIF4G1,EIF4E2
GO:0036493	Positive regulation of translation in response to endoplasmic reticulum stress	2	5	3.14	0.0013	9940.ENSOARP00000002591,9940.ENSOARP00000022136	DDX3X,EIF4G1
GO:0045727	Positive regulation of translation	3	108	1.99	0.002	9940.ENSOARP00000000076,9940.ENSOARP00000002591,9940.ENSOARP00000022136	PABPC1,DDX3X,EIF4G1
GO:0044260	Cellular macromolecule metabolic process	6	2587	0.91	0.0023	9940.ENSOARP00000000076,9940.ENSOARP00000000254,9940.ENSOARP00000002591,9940.ENSOARP00000010989,9940.ENSOARP00000022136,9940.ENSOARP00000022380	PABPC1,EIF3I,DDX3X,EIF4G2,EIF4G1,EIF4E2
GO:0034641	Cellular nitrogen compound metabolic process	6	3373	0.79	0.0084	9940.ENSOARP00000000076,9940.ENSOARP00000000254,9940.ENSOARP00000002591,9940.ENSOARP00000010989,9940.ENSOARP00000022136,9940.ENSOARP00000022380	PABPC1,EIF3I,DDX3X,EIF4G2,EIF4G1,EIF4E2
GO:0045070	Positive regulation of viral genome replication	2	29	2.38	0.0139	9940.ENSOARP00000000076,9940.ENSOARP00000002591	PABPC1,DDX3X
GO:1900087	Positive regulation of G1/S transition of mitotic cell cycle	2	34	2.31	0.0168	9940.ENSOARP00000002591,9940.ENSOARP00000022136	DDX3X,EIF4G1
GO:0006446	Regulation of translational initiation	2	58	2.08	0.038	9940.ENSOARP00000002591,9940.ENSOARP00000022136	DDX3X,EIF4G1
Cluster 1 (Biological process)
#term ID	term description	observed gene count	background gene count	strength	false discovery rate	matching proteins in your network (IDs)	matching proteins in your network (labels)
GO:0090304	Nucleic acid metabolic process	9	2053	0.96	8.9e-05	9940.ENSOARP00000000381,9940.ENSOARP00000003976,9940.ENSOARP00000007316,9940.ENSOARP00000008050,9940.ENSOARP00000012601,9940.ENSOARP00000016141,9940.ENSOARP00000016142,9940.ENSOARP00000018973,9940.ENSOARP00000020373	MAK16,PDCD11,RBM19,POLR1C,GRWD1,DDX5,NSUN2,WDR74,WDR36
GO:0006396	RNA processing	7	864	1.23	0.00013	9940.ENSOARP00000000381,9940.ENSOARP00000003976,9940.ENSOARP00000007316,9940.ENSOARP00000016141,9940.ENSOARP00000016142,9940.ENSOARP00000018973,9940.ENSOARP00000020373	MAK16,PDCD11,RBM19,DDX5,NSUN2,WDR74,WDR36
GO:0016070	RNA metabolic process	8	1466	1.06	0.00013	9940.ENSOARP00000000381,9940.ENSOARP00000003976,9940.ENSOARP00000007316,9940.ENSOARP00000008050,9940.ENSOARP00000016141,9940.ENSOARP00000016142,9940.ENSOARP00000018973,9940.ENSOARP00000020373	MAK16,PDCD11,RBM19,POLR1C,DDX5,NSUN2,WDR74,WDR36
GO:0010467	Gene expression	8	2125	0.9	0.00061	9940.ENSOARP00000000381,9940.ENSOARP00000003976,9940.ENSOARP00000007316,9940.ENSOARP00000008050,9940.ENSOARP00000016141,9940.ENSOARP00000016142,9940.ENSOARP00000018973,9940.ENSOARP00000020373	MAK16,PDCD11,RBM19,POLR1C,DDX5,NSUN2,WDR74,WDR36
GO:0042254	Ribosome biogenesis	5	382	1.44	0.00062	9940.ENSOARP00000000381,9940.ENSOARP00000003976,9940.ENSOARP00000012601,9940.ENSOARP00000018973,9940.ENSOARP00000020373	MAK16,PDCD11,GRWD1,WDR74,WDR36
GO:0034470	ncRNA processing	5	416	1.4	0.00077	9940.ENSOARP00000000381,9940.ENSOARP00000003976,9940.ENSOARP00000016142,9940.ENSOARP00000018973,9940.ENSOARP00000020373	MAK16,PDCD11,NSUN2,WDR74,WDR36
GO:0006364	rRNA processing	4	244	1.54	0.0031	9940.ENSOARP00000000381,9940.ENSOARP00000003976,9940.ENSOARP00000018973,9940.ENSOARP00000020373	MAK16,PDCD11,WDR74,WDR36
