# Supplementary material for: Comparative proteomic profiling of the ovine and human PBMC inflammatory response
Source: Sci Rep. 2024 Jun 28;14:14939. doi: 10.1038/s41598-024-66059-0 (PMC11213919; doi:10.1038/s41598-024-66059-0)
Supplement: Supplementary file 10 — Supplementary Table 10. [file 41598_2024_66059_MOESM10_ESM.xlsx]

## Sheet: Suppl.  10 Human_BP cluste
Supplementary table 10: Protein complex analysis and functional enrichment of biological processes in the human PPI network cluster
#term ID	term description	observed gene count	background gene count	strength	false discovery rate	matching proteins in your network (IDs)	matching proteins in your network (labels)
GO:0006952	Defense response	32	1394	1.12	1.69e-30	9606.ENSP00000221930,9606.ENSP00000225831,9606.ENSP00000257570,9606.ENSP00000259206,9606.ENSP00000263339,9606.ENSP00000263341,9606.ENSP00000264350,9606.ENSP00000286301,9606.ENSP00000294728,9606.ENSP00000296027,9606.ENSP00000296140,9606.ENSP00000305651,9606.ENSP00000306512,9606.ENSP00000306565,9606.ENSP00000333657,9606.ENSP00000352071,9606.ENSP00000356438,9606.ENSP00000359488,9606.ENSP00000359490,…	TGFB1,CCL2,OASL,IL1RN,IL1A,IL1B,HERC5,CSF1R,VCAM1,CXCL5,CCR1,CXCL10,CXCL8,ISG20,MX2,CD163,PTGS2,GBP5,GBP4,IFIT1,IFIT3,CCL8,CXCL1,MX1,IL6,TNF,CXCL2,CCL3,CCL3L1,CCL4,IFIT2,ISG15
GO:0006955	Immune response	31	1321	1.13	1.68e-29	9606.ENSP00000221930,9606.ENSP00000225831,9606.ENSP00000257570,9606.ENSP00000259206,9606.ENSP00000263339,9606.ENSP00000263341,9606.ENSP00000264350,9606.ENSP00000286301,9606.ENSP00000296027,9606.ENSP00000296140,9606.ENSP00000305651,9606.ENSP00000306512,9606.ENSP00000306565,9606.ENSP00000333657,9606.ENSP00000359488,9606.ENSP00000359490,9606.ENSP00000359783,9606.ENSP00000360869,9606.ENSP00000360876,…	TGFB1,CCL2,OASL,IL1RN,IL1A,IL1B,HERC5,CSF1R,CXCL5,CCR1,CXCL10,CXCL8,ISG20,MX2,GBP5,GBP4,IFI44,IFIT1,IFIT3,CD274,CCL8,CXCL1,MX1,IL6,TNF,CXCL2,CCL3,CCL3L1,CCL4,IFIT2,ISG15
GO:0034097	Response to cytokine	28	804	1.3	1.68e-29	9606.ENSP00000225831,9606.ENSP00000257570,9606.ENSP00000263339,9606.ENSP00000263341,9606.ENSP00000286301,9606.ENSP00000294728,9606.ENSP00000296027,9606.ENSP00000296140,9606.ENSP00000305651,9606.ENSP00000306512,9606.ENSP00000333657,9606.ENSP00000356438,9606.ENSP00000359488,9606.ENSP00000359490,9606.ENSP00000360869,9606.ENSP00000360876,9606.ENSP00000370989,9606.ENSP00000378118,9606.ENSP00000379110,…	CCL2,OASL,IL1A,IL1B,CSF1R,VCAM1,CXCL5,CCR1,CXCL10,CXCL8,MX2,PTGS2,GBP5,GBP4,IFIT1,IFIT3,CD274,CCL8,CXCL1,MX1,IL6,TNF,CXCL2,CCL3,CCL3L1,CCL4,IFIT2,ISG15
GO:0051707	Response to other organism	31	1328	1.13	1.68e-29	9606.ENSP00000221930,9606.ENSP00000225831,9606.ENSP00000257570,9606.ENSP00000263339,9606.ENSP00000263341,9606.ENSP00000264350,9606.ENSP00000286301,9606.ENSP00000294728,9606.ENSP00000296027,9606.ENSP00000305651,9606.ENSP00000306512,9606.ENSP00000306565,9606.ENSP00000333657,9606.ENSP00000356438,9606.ENSP00000359488,9606.ENSP00000359490,9606.ENSP00000359783,9606.ENSP00000360869,9606.ENSP00000360876,…	TGFB1,CCL2,OASL,IL1A,IL1B,HERC5,CSF1R,VCAM1,CXCL5,CXCL10,CXCL8,ISG20,MX2,PTGS2,GBP5,GBP4,IFI44,IFIT1,IFIT3,CD274,CCL8,CXCL1,MX1,IL6,TNF,CXCL2,CCL3,CCL3L1,CCL4,IFIT2,ISG15
GO:0002376	Immune system process	32	2121	0.94	1.17e-25	9606.ENSP00000221930,9606.ENSP00000225831,9606.ENSP00000257570,9606.ENSP00000259206,9606.ENSP00000263339,9606.ENSP00000263341,9606.ENSP00000264350,9606.ENSP00000286301,9606.ENSP00000294728,9606.ENSP00000296027,9606.ENSP00000296140,9606.ENSP00000305651,9606.ENSP00000306512,9606.ENSP00000306565,9606.ENSP00000333657,9606.ENSP00000359488,9606.ENSP00000359490,9606.ENSP00000359783,9606.ENSP00000360869,…	TGFB1,CCL2,OASL,IL1RN,IL1A,IL1B,HERC5,CSF1R,VCAM1,CXCL5,CCR1,CXCL10,CXCL8,ISG20,MX2,GBP5,GBP4,IFI44,IFIT1,IFIT3,CD274,CCL8,CXCL1,MX1,IL6,TNF,CXCL2,CCL3,CCL3L1,CCL4,IFIT2,ISG15
GO:0009605	Response to external stimulus	32	2355	0.9	2.81e-24	9606.ENSP00000221930,9606.ENSP00000225831,9606.ENSP00000257570,9606.ENSP00000263339,9606.ENSP00000263341,9606.ENSP00000264350,9606.ENSP00000286301,9606.ENSP00000294728,9606.ENSP00000296027,9606.ENSP00000296140,9606.ENSP00000305651,9606.ENSP00000306512,9606.ENSP00000306565,9606.ENSP00000333657,9606.ENSP00000356438,9606.ENSP00000359488,9606.ENSP00000359490,9606.ENSP00000359783,9606.ENSP00000360869,…	TGFB1,CCL2,OASL,IL1A,IL1B,HERC5,CSF1R,VCAM1,CXCL5,CCR1,CXCL10,CXCL8,ISG20,MX2,PTGS2,GBP5,GBP4,IFI44,IFIT1,IFIT3,CD274,CCL8,CXCL1,MX1,IL6,TNF,CXCL2,CCL3,CCL3L1,CCL4,IFIT2,ISG15
GO:0098542	Defense response to other organism	26	989	1.18	4.39e-24	9606.ENSP00000221930,9606.ENSP00000225831,9606.ENSP00000257570,9606.ENSP00000263341,9606.ENSP00000264350,9606.ENSP00000286301,9606.ENSP00000296027,9606.ENSP00000305651,9606.ENSP00000306512,9606.ENSP00000306565,9606.ENSP00000333657,9606.ENSP00000359488,9606.ENSP00000359490,9606.ENSP00000360869,9606.ENSP00000360876,9606.ENSP00000378118,9606.ENSP00000379110,9606.ENSP00000381601,9606.ENSP00000385675,…	TGFB1,CCL2,OASL,IL1B,HERC5,CSF1R,CXCL5,CXCL10,CXCL8,ISG20,MX2,GBP5,GBP4,IFIT1,IFIT3,CCL8,CXCL1,MX1,IL6,TNF,CXCL2,CCL3,CCL3L1,CCL4,IFIT2,ISG15
GO:0071345	Cellular response to cytokine stimulus	24	711	1.29	4.64e-24	9606.ENSP00000225831,9606.ENSP00000257570,9606.ENSP00000263339,9606.ENSP00000263341,9606.ENSP00000286301,9606.ENSP00000294728,9606.ENSP00000296027,9606.ENSP00000296140,9606.ENSP00000305651,9606.ENSP00000306512,9606.ENSP00000359488,9606.ENSP00000359490,9606.ENSP00000360869,9606.ENSP00000360876,9606.ENSP00000378118,9606.ENSP00000379110,9606.ENSP00000381601,9606.ENSP00000385675,9606.ENSP00000398698,…	CCL2,OASL,IL1A,IL1B,CSF1R,VCAM1,CXCL5,CCR1,CXCL10,CXCL8,GBP5,GBP4,IFIT1,IFIT3,CCL8,CXCL1,MX1,IL6,TNF,CXCL2,CCL3,CCL3L1,CCL4,IFIT2
GO:0006954	Inflammatory response	22	538	1.37	3.21e-23	9606.ENSP00000221930,9606.ENSP00000225831,9606.ENSP00000259206,9606.ENSP00000263339,9606.ENSP00000263341,9606.ENSP00000286301,9606.ENSP00000294728,9606.ENSP00000296027,9606.ENSP00000296140,9606.ENSP00000305651,9606.ENSP00000306512,9606.ENSP00000352071,9606.ENSP00000356438,9606.ENSP00000359488,9606.ENSP00000378118,9606.ENSP00000379110,9606.ENSP00000385675,9606.ENSP00000398698,9606.ENSP00000427279,…	TGFB1,CCL2,IL1RN,IL1A,IL1B,CSF1R,VCAM1,CXCL5,CCR1,CXCL10,CXCL8,CD163,PTGS2,GBP5,CCL8,CXCL1,IL6,TNF,CXCL2,CCL3,CCL3L1,CCL4
GO:0019221	Cytokine-mediated signaling pathway	18	369	1.45	2.3e-19	9606.ENSP00000225831,9606.ENSP00000257570,9606.ENSP00000263339,9606.ENSP00000263341,9606.ENSP00000286301,9606.ENSP00000296027,9606.ENSP00000296140,9606.ENSP00000305651,9606.ENSP00000306512,9606.ENSP00000378118,9606.ENSP00000379110,9606.ENSP00000381601,9606.ENSP00000385675,9606.ENSP00000398698,9606.ENSP00000427279,9606.ENSP00000477908,9606.ENSP00000480558,9606.ENSP00000482259	CCL2,OASL,IL1A,IL1B,CSF1R,CXCL5,CCR1,CXCL10,CXCL8,CCL8,CXCL1,MX1,IL6,TNF,CXCL2,CCL3,CCL3L1,CCL4
GO:0010033	Response to organic substance	30	2692	0.81	3.72e-19	9606.ENSP00000221930,9606.ENSP00000225831,9606.ENSP00000257570,9606.ENSP00000259206,9606.ENSP00000263339,9606.ENSP00000263341,9606.ENSP00000286301,9606.ENSP00000294728,9606.ENSP00000296027,9606.ENSP00000296140,9606.ENSP00000305651,9606.ENSP00000306512,9606.ENSP00000333657,9606.ENSP00000356438,9606.ENSP00000359488,9606.ENSP00000359490,9606.ENSP00000360869,9606.ENSP00000360876,9606.ENSP00000370989,…	TGFB1,CCL2,OASL,IL1RN,IL1A,IL1B,CSF1R,VCAM1,CXCL5,CCR1,CXCL10,CXCL8,MX2,PTGS2,GBP5,GBP4,IFIT1,IFIT3,CD274,CCL8,CXCL1,MX1,IL6,TNF,CXCL2,CCL3,CCL3L1,CCL4,IFIT2,ISG15
GO:0071310	Cellular response to organic substance	27	2019	0.89	5.79e-18	9606.ENSP00000221930,9606.ENSP00000225831,9606.ENSP00000257570,9606.ENSP00000263339,9606.ENSP00000263341,9606.ENSP00000286301,9606.ENSP00000294728,9606.ENSP00000296027,9606.ENSP00000296140,9606.ENSP00000305651,9606.ENSP00000306512,9606.ENSP00000356438,9606.ENSP00000359488,9606.ENSP00000359490,9606.ENSP00000360869,9606.ENSP00000360876,9606.ENSP00000370989,9606.ENSP00000378118,9606.ENSP00000379110,…	TGFB1,CCL2,OASL,IL1A,IL1B,CSF1R,VCAM1,CXCL5,CCR1,CXCL10,CXCL8,PTGS2,GBP5,GBP4,IFIT1,IFIT3,CD274,CCL8,CXCL1,MX1,IL6,TNF,CXCL2,CCL3,CCL3L1,CCL4,IFIT2
GO:0050900	Leukocyte migration	15	249	1.54	7.21e-17	9606.ENSP00000225831,9606.ENSP00000263341,9606.ENSP00000294728,9606.ENSP00000296027,9606.ENSP00000296140,9606.ENSP00000305651,9606.ENSP00000306512,9606.ENSP00000378118,9606.ENSP00000379110,9606.ENSP00000385675,9606.ENSP00000398698,9606.ENSP00000427279,9606.ENSP00000477908,9606.ENSP00000480558,9606.ENSP00000482259	CCL2,IL1B,VCAM1,CXCL5,CCR1,CXCL10,CXCL8,CCL8,CXCL1,IL6,TNF,CXCL2,CCL3,CCL3L1,CCL4
GO:0009617	Response to bacterium	19	663	1.22	1.33e-16	9606.ENSP00000221930,9606.ENSP00000225831,9606.ENSP00000263339,9606.ENSP00000263341,9606.ENSP00000294728,9606.ENSP00000296027,9606.ENSP00000305651,9606.ENSP00000306512,9606.ENSP00000356438,9606.ENSP00000359488,9606.ENSP00000359490,9606.ENSP00000359783,9606.ENSP00000370989,9606.ENSP00000379110,9606.ENSP00000385675,9606.ENSP00000398698,9606.ENSP00000427279,9606.ENSP00000477908,9606.ENSP00000496832	TGFB1,CCL2,IL1A,IL1B,VCAM1,CXCL5,CXCL10,CXCL8,PTGS2,GBP5,GBP4,IFI44,CD274,CXCL1,IL6,TNF,CXCL2,CCL3,ISG15
GO:0009615	Response to virus	16	356	1.42	2.47e-16	9606.ENSP00000221930,9606.ENSP00000257570,9606.ENSP00000264350,9606.ENSP00000305651,9606.ENSP00000306565,9606.ENSP00000333657,9606.ENSP00000359783,9606.ENSP00000360869,9606.ENSP00000360876,9606.ENSP00000378118,9606.ENSP00000381601,9606.ENSP00000385675,9606.ENSP00000398698,9606.ENSP00000482259,9606.ENSP00000490935,9606.ENSP00000496832	TGFB1,OASL,HERC5,CXCL10,ISG20,MX2,IFI44,IFIT1,IFIT3,CCL8,MX1,IL6,TNF,CCL4,IFIT2,ISG15
GO:0030595	Leukocyte chemotaxis	13	149	1.7	2.96e-16	9606.ENSP00000225831,9606.ENSP00000263341,9606.ENSP00000296027,9606.ENSP00000296140,9606.ENSP00000305651,9606.ENSP00000306512,9606.ENSP00000378118,9606.ENSP00000379110,9606.ENSP00000385675,9606.ENSP00000427279,9606.ENSP00000477908,9606.ENSP00000480558,9606.ENSP00000482259	CCL2,IL1B,CXCL5,CCR1,CXCL10,CXCL8,CCL8,CXCL1,IL6,CXCL2,CCL3,CCL3L1,CCL4
GO:0060326	Cell chemotaxis	14	210	1.59	3.33e-16	9606.ENSP00000225831,9606.ENSP00000263341,9606.ENSP00000294728,9606.ENSP00000296027,9606.ENSP00000296140,9606.ENSP00000305651,9606.ENSP00000306512,9606.ENSP00000378118,9606.ENSP00000379110,9606.ENSP00000385675,9606.ENSP00000427279,9606.ENSP00000477908,9606.ENSP00000480558,9606.ENSP00000482259	CCL2,IL1B,VCAM1,CXCL5,CCR1,CXCL10,CXCL8,CCL8,CXCL1,IL6,CXCL2,CCL3,CCL3L1,CCL4
GO:0045087	Innate immune response	19	754	1.16	1.13e-15	9606.ENSP00000225831,9606.ENSP00000257570,9606.ENSP00000264350,9606.ENSP00000286301,9606.ENSP00000305651,9606.ENSP00000306565,9606.ENSP00000333657,9606.ENSP00000359488,9606.ENSP00000359490,9606.ENSP00000360869,9606.ENSP00000360876,9606.ENSP00000378118,9606.ENSP00000381601,9606.ENSP00000398698,9606.ENSP00000477908,9606.ENSP00000480558,9606.ENSP00000482259,9606.ENSP00000490935,9606.ENSP00000496832	CCL2,OASL,HERC5,CSF1R,CXCL10,ISG20,MX2,GBP5,GBP4,IFIT1,IFIT3,CCL8,MX1,TNF,CCL3,CCL3L1,CCL4,IFIT2,ISG15
GO:0032496	Response to lipopolysaccharide	15	314	1.44	1.48e-15	9606.ENSP00000221930,9606.ENSP00000225831,9606.ENSP00000263339,9606.ENSP00000263341,9606.ENSP00000294728,9606.ENSP00000296027,9606.ENSP00000305651,9606.ENSP00000306512,9606.ENSP00000356438,9606.ENSP00000370989,9606.ENSP00000379110,9606.ENSP00000385675,9606.ENSP00000398698,9606.ENSP00000427279,9606.ENSP00000477908	TGFB1,CCL2,IL1A,IL1B,VCAM1,CXCL5,CXCL10,CXCL8,PTGS2,CD274,CXCL1,IL6,TNF,CXCL2,CCL3
GO:0030593	Neutrophil chemotaxis	11	80	1.9	1.84e-15	9606.ENSP00000225831,9606.ENSP00000263341,9606.ENSP00000296027,9606.ENSP00000305651,9606.ENSP00000306512,9606.ENSP00000378118,9606.ENSP00000379110,9606.ENSP00000427279,9606.ENSP00000477908,9606.ENSP00000480558,9606.ENSP00000482259	CCL2,IL1B,CXCL5,CXCL10,CXCL8,CCL8,CXCL1,CXCL2,CCL3,CCL3L1,CCL4
GO:0070098	Chemokine-mediated signaling pathway	11	82	1.89	2.27e-15	9606.ENSP00000225831,9606.ENSP00000296027,9606.ENSP00000296140,9606.ENSP00000305651,9606.ENSP00000306512,9606.ENSP00000378118,9606.ENSP00000379110,9606.ENSP00000427279,9606.ENSP00000477908,9606.ENSP00000480558,9606.ENSP00000482259	CCL2,CXCL5,CCR1,CXCL10,CXCL8,CCL8,CXCL1,CXCL2,CCL3,CCL3L1,CCL4
GO:0071222	Cellular response to lipopolysaccharide	13	195	1.59	5.61e-15	9606.ENSP00000221930,9606.ENSP00000225831,9606.ENSP00000263339,9606.ENSP00000263341,9606.ENSP00000296027,9606.ENSP00000305651,9606.ENSP00000306512,9606.ENSP00000370989,9606.ENSP00000379110,9606.ENSP00000385675,9606.ENSP00000398698,9606.ENSP00000427279,9606.ENSP00000477908	TGFB1,CCL2,IL1A,IL1B,CXCL5,CXCL10,CXCL8,CD274,CXCL1,IL6,TNF,CXCL2,CCL3
GO:0097529	Myeloid leukocyte migration	12	138	1.7	5.61e-15	9606.ENSP00000225831,9606.ENSP00000263341,9606.ENSP00000296027,9606.ENSP00000305651,9606.ENSP00000306512,9606.ENSP00000378118,9606.ENSP00000379110,9606.ENSP00000385675,9606.ENSP00000427279,9606.ENSP00000477908,9606.ENSP00000480558,9606.ENSP00000482259	CCL2,IL1B,CXCL5,CXCL10,CXCL8,CCL8,CXCL1,IL6,CXCL2,CCL3,CCL3L1,CCL4
GO:0002687	Positive regulation of leukocyte migration	11	151	1.63	8.12e-13	9606.ENSP00000221930,9606.ENSP00000263339,9606.ENSP00000286301,9606.ENSP00000296140,9606.ENSP00000305651,9606.ENSP00000306512,9606.ENSP00000378118,9606.ENSP00000385675,9606.ENSP00000398698,9606.ENSP00000477908,9606.ENSP00000482259	TGFB1,IL1A,CSF1R,CCR1,CXCL10,CXCL8,CCL8,IL6,TNF,CCL3,CCL4
GO:0006935	Chemotaxis	15	516	1.23	1.08e-12	9606.ENSP00000225831,9606.ENSP00000263341,9606.ENSP00000286301,9606.ENSP00000294728,9606.ENSP00000296027,9606.ENSP00000296140,9606.ENSP00000305651,9606.ENSP00000306512,9606.ENSP00000378118,9606.ENSP00000379110,9606.ENSP00000385675,9606.ENSP00000427279,9606.ENSP00000477908,9606.ENSP00000480558,9606.ENSP00000482259	CCL2,IL1B,CSF1R,VCAM1,CXCL5,CCR1,CXCL10,CXCL8,CCL8,CXCL1,IL6,CXCL2,CCL3,CCL3L1,CCL4
GO:0002685	Regulation of leukocyte migration	12	231	1.48	1.53e-12	9606.ENSP00000221930,9606.ENSP00000225831,9606.ENSP00000263339,9606.ENSP00000286301,9606.ENSP00000296140,9606.ENSP00000305651,9606.ENSP00000306512,9606.ENSP00000378118,9606.ENSP00000385675,9606.ENSP00000398698,9606.ENSP00000477908,9606.ENSP00000482259	TGFB1,CCL2,IL1A,CSF1R,CCR1,CXCL10,CXCL8,CCL8,IL6,TNF,CCL3,CCL4
GO:0050896	Response to stimulus	34	7835	0.4	9.29e-12	9606.ENSP00000221930,9606.ENSP00000225831,9606.ENSP00000257570,9606.ENSP00000259206,9606.ENSP00000263339,9606.ENSP00000263341,9606.ENSP00000264350,9606.ENSP00000286301,9606.ENSP00000294728,9606.ENSP00000296027,9606.ENSP00000296140,9606.ENSP00000305651,9606.ENSP00000306512,9606.ENSP00000306565,9606.ENSP00000333657,9606.ENSP00000352071,9606.ENSP00000356438,9606.ENSP00000359488,9606.ENSP00000359490,…	TGFB1,CCL2,OASL,IL1RN,IL1A,IL1B,HERC5,CSF1R,VCAM1,CXCL5,CCR1,CXCL10,CXCL8,ISG20,MX2,CD163,PTGS2,GBP5,GBP4,IFI44,IFIT1,IFIT3,CD274,CCL8,CXCL1,MX1,IL6,TNF,CXCL2,CCL3,CCL3L1,CCL4,IFIT2,ISG15
GO:0032101	Regulation of response to external stimulus	17	964	1.01	2.26e-11	9606.ENSP00000221930,9606.ENSP00000225831,9606.ENSP00000257570,9606.ENSP00000263341,9606.ENSP00000264350,9606.ENSP00000286301,9606.ENSP00000296140,9606.ENSP00000305651,9606.ENSP00000306512,9606.ENSP00000356438,9606.ENSP00000359488,9606.ENSP00000360869,9606.ENSP00000385675,9606.ENSP00000398698,9606.ENSP00000477908,9606.ENSP00000482259,9606.ENSP00000496832	TGFB1,CCL2,OASL,IL1B,HERC5,CSF1R,CCR1,CXCL10,CXCL8,PTGS2,GBP5,IFIT1,IL6,TNF,CCL3,CCL4,ISG15
GO:0030335	Positive regulation of cell migration	14	529	1.19	3.54e-11	9606.ENSP00000221930,9606.ENSP00000263339,9606.ENSP00000263341,9606.ENSP00000286301,9606.ENSP00000296140,9606.ENSP00000305651,9606.ENSP00000306512,9606.ENSP00000356438,9606.ENSP00000370989,9606.ENSP00000378118,9606.ENSP00000385675,9606.ENSP00000398698,9606.ENSP00000477908,9606.ENSP00000482259	TGFB1,IL1A,IL1B,CSF1R,CCR1,CXCL10,CXCL8,PTGS2,CD274,CCL8,IL6,TNF,CCL3,CCL4
GO:0033993	Response to lipid	16	827	1.05	3.91e-11	9606.ENSP00000221930,9606.ENSP00000225831,9606.ENSP00000259206,9606.ENSP00000263339,9606.ENSP00000263341,9606.ENSP00000294728,9606.ENSP00000296027,9606.ENSP00000305651,9606.ENSP00000306512,9606.ENSP00000356438,9606.ENSP00000370989,9606.ENSP00000379110,9606.ENSP00000385675,9606.ENSP00000398698,9606.ENSP00000427279,9606.ENSP00000477908	TGFB1,CCL2,IL1RN,IL1A,IL1B,VCAM1,CXCL5,CXCL10,CXCL8,PTGS2,CD274,CXCL1,IL6,TNF,CXCL2,CCL3
GO:0002684	Positive regulation of immune system process	16	874	1.03	8.62e-11	9606.ENSP00000221930,9606.ENSP00000225831,9606.ENSP00000263339,9606.ENSP00000263341,9606.ENSP00000286301,9606.ENSP00000294728,9606.ENSP00000296140,9606.ENSP00000305651,9606.ENSP00000306512,9606.ENSP00000359488,9606.ENSP00000370989,9606.ENSP00000378118,9606.ENSP00000385675,9606.ENSP00000398698,9606.ENSP00000477908,9606.ENSP00000482259	TGFB1,CCL2,IL1A,IL1B,CSF1R,VCAM1,CCR1,CXCL10,CXCL8,GBP5,CD274,CCL8,IL6,TNF,CCL3,CCL4
GO:0032103	Positive regulation of response to external stimulus	13	453	1.22	1.12e-10	9606.ENSP00000221930,9606.ENSP00000257570,9606.ENSP00000263341,9606.ENSP00000286301,9606.ENSP00000296140,9606.ENSP00000305651,9606.ENSP00000306512,9606.ENSP00000356438,9606.ENSP00000359488,9606.ENSP00000385675,9606.ENSP00000398698,9606.ENSP00000477908,9606.ENSP00000482259	TGFB1,OASL,IL1B,CSF1R,CCR1,CXCL10,CXCL8,PTGS2,GBP5,IL6,TNF,CCL3,CCL4
GO:0051607	Defense response to virus	11	252	1.4	1.28e-10	9606.ENSP00000257570,9606.ENSP00000264350,9606.ENSP00000305651,9606.ENSP00000306565,9606.ENSP00000333657,9606.ENSP00000360869,9606.ENSP00000360876,9606.ENSP00000381601,9606.ENSP00000385675,9606.ENSP00000490935,9606.ENSP00000496832	OASL,HERC5,CXCL10,ISG20,MX2,IFIT1,IFIT3,MX1,IL6,IFIT2,ISG15
GO:0016477	Cell migration	16	903	1.01	1.3e-10	9606.ENSP00000221930,9606.ENSP00000225831,9606.ENSP00000263341,9606.ENSP00000294728,9606.ENSP00000296027,9606.ENSP00000296140,9606.ENSP00000305651,9606.ENSP00000306512,9606.ENSP00000378118,9606.ENSP00000379110,9606.ENSP00000385675,9606.ENSP00000398698,9606.ENSP00000427279,9606.ENSP00000477908,9606.ENSP00000480558,9606.ENSP00000482259	TGFB1,CCL2,IL1B,VCAM1,CXCL5,CCR1,CXCL10,CXCL8,CCL8,CXCL1,IL6,TNF,CXCL2,CCL3,CCL3L1,CCL4
GO:0007166	Cell surface receptor signaling pathway	21	2040	0.78	1.59e-10	9606.ENSP00000221930,9606.ENSP00000225831,9606.ENSP00000257570,9606.ENSP00000263339,9606.ENSP00000263341,9606.ENSP00000286301,9606.ENSP00000296027,9606.ENSP00000296140,9606.ENSP00000305651,9606.ENSP00000306512,9606.ENSP00000370989,9606.ENSP00000378118,9606.ENSP00000379110,9606.ENSP00000381601,9606.ENSP00000385675,9606.ENSP00000398698,9606.ENSP00000427279,9606.ENSP00000477908,9606.ENSP00000480558,…	TGFB1,CCL2,OASL,IL1A,IL1B,CSF1R,CXCL5,CCR1,CXCL10,CXCL8,CD274,CCL8,CXCL1,MX1,IL6,TNF,CXCL2,CCL3,CCL3L1,CCL4,ISG15
GO:0070372	Regulation of ERK1 and ERK2 cascade	11	299	1.33	7e-10	9606.ENSP00000221930,9606.ENSP00000225831,9606.ENSP00000263339,9606.ENSP00000263341,9606.ENSP00000286301,9606.ENSP00000296140,9606.ENSP00000378118,9606.ENSP00000398698,9606.ENSP00000477908,9606.ENSP00000480558,9606.ENSP00000482259	TGFB1,CCL2,IL1A,IL1B,CSF1R,CCR1,CCL8,TNF,CCL3,CCL3L1,CCL4
GO:0002682	Regulation of immune system process	18	1438	0.86	7.36e-10	9606.ENSP00000221930,9606.ENSP00000225831,9606.ENSP00000257570,9606.ENSP00000263339,9606.ENSP00000263341,9606.ENSP00000286301,9606.ENSP00000294728,9606.ENSP00000296140,9606.ENSP00000305651,9606.ENSP00000306512,9606.ENSP00000359488,9606.ENSP00000370989,9606.ENSP00000378118,9606.ENSP00000385675,9606.ENSP00000398698,9606.ENSP00000477908,9606.ENSP00000482259,9606.ENSP00000496832	TGFB1,CCL2,OASL,IL1A,IL1B,CSF1R,VCAM1,CCR1,CXCL10,CXCL8,GBP5,CD274,CCL8,IL6,TNF,CCL3,CCL4,ISG15
GO:0070374	Positive regulation of ERK1 and ERK2 cascade	10	213	1.43	7.76e-10	9606.ENSP00000221930,9606.ENSP00000225831,9606.ENSP00000263339,9606.ENSP00000286301,9606.ENSP00000296140,9606.ENSP00000378118,9606.ENSP00000398698,9606.ENSP00000477908,9606.ENSP00000480558,9606.ENSP00000482259	TGFB1,CCL2,IL1A,CSF1R,CCR1,CCL8,TNF,CCL3,CCL3L1,CCL4
GO:0008285	Negative regulation of cell population proliferation	14	713	1.06	1.38e-09	9606.ENSP00000221930,9606.ENSP00000225831,9606.ENSP00000263339,9606.ENSP00000263341,9606.ENSP00000286301,9606.ENSP00000306512,9606.ENSP00000356438,9606.ENSP00000360876,9606.ENSP00000370989,9606.ENSP00000378118,9606.ENSP00000379110,9606.ENSP00000385675,9606.ENSP00000398698,9606.ENSP00000480558	TGFB1,CCL2,IL1A,IL1B,CSF1R,CXCL8,PTGS2,IFIT3,CD274,CCL8,CXCL1,IL6,TNF,CCL3L1
GO:0030334	Regulation of cell migration	15	927	0.97	2.78e-09	9606.ENSP00000221930,9606.ENSP00000225831,9606.ENSP00000263339,9606.ENSP00000263341,9606.ENSP00000286301,9606.ENSP00000296140,9606.ENSP00000305651,9606.ENSP00000306512,9606.ENSP00000356438,9606.ENSP00000370989,9606.ENSP00000378118,9606.ENSP00000385675,9606.ENSP00000398698,9606.ENSP00000477908,9606.ENSP00000482259	TGFB1,CCL2,IL1A,IL1B,CSF1R,CCR1,CXCL10,CXCL8,PTGS2,CD274,CCL8,IL6,TNF,CCL3,CCL4
GO:0071346	Cellular response to interferon-gamma	8	105	1.64	3.65e-09	9606.ENSP00000225831,9606.ENSP00000359488,9606.ENSP00000359490,9606.ENSP00000378118,9606.ENSP00000398698,9606.ENSP00000477908,9606.ENSP00000480558,9606.ENSP00000482259	CCL2,GBP5,GBP4,CCL8,TNF,CCL3,CCL3L1,CCL4
GO:0043410	Positive regulation of MAPK cascade	12	481	1.16	4.29e-09	9606.ENSP00000221930,9606.ENSP00000225831,9606.ENSP00000263339,9606.ENSP00000263341,9606.ENSP00000286301,9606.ENSP00000296140,9606.ENSP00000378118,9606.ENSP00000385675,9606.ENSP00000398698,9606.ENSP00000477908,9606.ENSP00000480558,9606.ENSP00000482259	TGFB1,CCL2,IL1A,IL1B,CSF1R,CCR1,CCL8,IL6,TNF,CCL3,CCL3L1,CCL4
GO:0071674	Mononuclear cell migration	8	116	1.6	7.39e-09	9606.ENSP00000225831,9606.ENSP00000296140,9606.ENSP00000305651,9606.ENSP00000378118,9606.ENSP00000385675,9606.ENSP00000477908,9606.ENSP00000480558,9606.ENSP00000482259	CCL2,CCR1,CXCL10,CCL8,IL6,CCL3,CCL3L1,CCL4
GO:0071675	Regulation of mononuclear cell migration	8	125	1.57	1.26e-08	9606.ENSP00000221930,9606.ENSP00000225831,9606.ENSP00000286301,9606.ENSP00000296140,9606.ENSP00000305651,9606.ENSP00000398698,9606.ENSP00000477908,9606.ENSP00000482259	TGFB1,CCL2,CSF1R,CCR1,CXCL10,TNF,CCL3,CCL4
GO:0034612	Response to tumor necrosis factor	9	199	1.42	1.3e-08	9606.ENSP00000225831,9606.ENSP00000294728,9606.ENSP00000306512,9606.ENSP00000356438,9606.ENSP00000378118,9606.ENSP00000398698,9606.ENSP00000477908,9606.ENSP00000480558,9606.ENSP00000482259	CCL2,VCAM1,CXCL8,PTGS2,CCL8,TNF,CCL3,CCL3L1,CCL4
GO:0002688	Regulation of leukocyte chemotaxis	8	128	1.56	1.45e-08	9606.ENSP00000225831,9606.ENSP00000286301,9606.ENSP00000296140,9606.ENSP00000305651,9606.ENSP00000306512,9606.ENSP00000385675,9606.ENSP00000477908,9606.ENSP00000482259	CCL2,CSF1R,CCR1,CXCL10,CXCL8,IL6,CCL3,CCL4
GO:1901701	Cellular response to oxygen-containing compound	15	1057	0.91	1.49e-08	9606.ENSP00000221930,9606.ENSP00000225831,9606.ENSP00000263339,9606.ENSP00000263341,9606.ENSP00000294728,9606.ENSP00000296027,9606.ENSP00000305651,9606.ENSP00000306512,9606.ENSP00000356438,9606.ENSP00000370989,9606.ENSP00000379110,9606.ENSP00000385675,9606.ENSP00000398698,9606.ENSP00000427279,9606.ENSP00000477908	TGFB1,CCL2,IL1A,IL1B,VCAM1,CXCL5,CXCL10,CXCL8,PTGS2,CD274,CXCL1,IL6,TNF,CXCL2,CCL3
GO:0002526	Acute inflammatory response	7	80	1.7	2.69e-08	9606.ENSP00000259206,9606.ENSP00000263339,9606.ENSP00000263341,9606.ENSP00000294728,9606.ENSP00000352071,9606.ENSP00000385675,9606.ENSP00000398698	IL1RN,IL1A,IL1B,VCAM1,CD163,IL6,TNF
GO:0050920	Regulation of chemotaxis	9	227	1.36	3.73e-08	9606.ENSP00000221930,9606.ENSP00000225831,9606.ENSP00000286301,9606.ENSP00000296140,9606.ENSP00000305651,9606.ENSP00000306512,9606.ENSP00000385675,9606.ENSP00000477908,9606.ENSP00000482259	TGFB1,CCL2,CSF1R,CCR1,CXCL10,CXCL8,IL6,CCL3,CCL4
GO:0050921	Positive regulation of chemotaxis	8	147	1.5	3.91e-08	9606.ENSP00000221930,9606.ENSP00000286301,9606.ENSP00000296140,9606.ENSP00000305651,9606.ENSP00000306512,9606.ENSP00000385675,9606.ENSP00000477908,9606.ENSP00000482259	TGFB1,CSF1R,CCR1,CXCL10,CXCL8,IL6,CCL3,CCL4
GO:0045069	Regulation of viral genome replication	7	86	1.67	4.16e-08	9606.ENSP00000257570,9606.ENSP00000306512,9606.ENSP00000306565,9606.ENSP00000360869,9606.ENSP00000381601,9606.ENSP00000398698,9606.ENSP00000496832	OASL,CXCL8,ISG20,IFIT1,MX1,TNF,ISG15
GO:0002548	Monocyte chemotaxis	6	43	1.91	4.49e-08	9606.ENSP00000225831,9606.ENSP00000378118,9606.ENSP00000385675,9606.ENSP00000477908,9606.ENSP00000480558,9606.ENSP00000482259	CCL2,CCL8,IL6,CCL3,CCL3L1,CCL4
GO:0051716	Cellular response to stimulus	29	6357	0.42	5.19e-08	9606.ENSP00000221930,9606.ENSP00000225831,9606.ENSP00000257570,9606.ENSP00000259206,9606.ENSP00000263339,9606.ENSP00000263341,9606.ENSP00000286301,9606.ENSP00000294728,9606.ENSP00000296027,9606.ENSP00000296140,9606.ENSP00000305651,9606.ENSP00000306512,9606.ENSP00000356438,9606.ENSP00000359488,9606.ENSP00000359490,9606.ENSP00000360869,9606.ENSP00000360876,9606.ENSP00000370989,9606.ENSP00000378118,…	TGFB1,CCL2,OASL,IL1RN,IL1A,IL1B,CSF1R,VCAM1,CXCL5,CCR1,CXCL10,CXCL8,PTGS2,GBP5,GBP4,IFIT1,IFIT3,CD274,CCL8,CXCL1,MX1,IL6,TNF,CXCL2,CCL3,CCL3L1,CCL4,IFIT2,ISG15
GO:0001819	Positive regulation of cytokine production	11	482	1.12	7.25e-08	9606.ENSP00000221930,9606.ENSP00000263339,9606.ENSP00000263341,9606.ENSP00000286301,9606.ENSP00000356438,9606.ENSP00000359488,9606.ENSP00000370989,9606.ENSP00000385675,9606.ENSP00000398698,9606.ENSP00000477908,9606.ENSP00000496832	TGFB1,IL1A,IL1B,CSF1R,PTGS2,GBP5,CD274,IL6,TNF,CCL3,ISG15
GO:0042127	Regulation of cell population proliferation	17	1669	0.77	7.25e-08	9606.ENSP00000221930,9606.ENSP00000225831,9606.ENSP00000263339,9606.ENSP00000263341,9606.ENSP00000286301,9606.ENSP00000294728,9606.ENSP00000296027,9606.ENSP00000305651,9606.ENSP00000306512,9606.ENSP00000356438,9606.ENSP00000360876,9606.ENSP00000370989,9606.ENSP00000378118,9606.ENSP00000379110,9606.ENSP00000385675,9606.ENSP00000398698,9606.ENSP00000480558	TGFB1,CCL2,IL1A,IL1B,CSF1R,VCAM1,CXCL5,CXCL10,CXCL8,PTGS2,IFIT3,CD274,CCL8,CXCL1,IL6,TNF,CCL3L1
GO:0071347	Cellular response to interleukin-1	7	98	1.62	9.24e-08	9606.ENSP00000225831,9606.ENSP00000263341,9606.ENSP00000306512,9606.ENSP00000378118,9606.ENSP00000477908,9606.ENSP00000480558,9606.ENSP00000482259	CCL2,IL1B,CXCL8,CCL8,CCL3,CCL3L1,CCL4
GO:0002690	Positive regulation of leukocyte chemotaxis	7	99	1.61	9.76e-08	9606.ENSP00000286301,9606.ENSP00000296140,9606.ENSP00000305651,9606.ENSP00000306512,9606.ENSP00000385675,9606.ENSP00000477908,9606.ENSP00000482259	CSF1R,CCR1,CXCL10,CXCL8,IL6,CCL3,CCL4
GO:0048247	Lymphocyte chemotaxis	6	51	1.83	1.07e-07	9606.ENSP00000225831,9606.ENSP00000305651,9606.ENSP00000378118,9606.ENSP00000477908,9606.ENSP00000480558,9606.ENSP00000482259	CCL2,CXCL10,CCL8,CCL3,CCL3L1,CCL4
GO:0071356	Cellular response to tumor necrosis factor	8	175	1.42	1.31e-07	9606.ENSP00000225831,9606.ENSP00000294728,9606.ENSP00000306512,9606.ENSP00000378118,9606.ENSP00000398698,9606.ENSP00000477908,9606.ENSP00000480558,9606.ENSP00000482259	CCL2,VCAM1,CXCL8,CCL8,TNF,CCL3,CCL3L1,CCL4
GO:0006959	Humoral immune response	9	268	1.29	1.32e-07	9606.ENSP00000225831,9606.ENSP00000296027,9606.ENSP00000305651,9606.ENSP00000306512,9606.ENSP00000378118,9606.ENSP00000379110,9606.ENSP00000385675,9606.ENSP00000398698,9606.ENSP00000427279	CCL2,CXCL5,CXCL10,CXCL8,CCL8,CXCL1,IL6,TNF,CXCL2
GO:0045071	Negative regulation of viral genome replication	6	56	1.79	1.72e-07	9606.ENSP00000257570,9606.ENSP00000306565,9606.ENSP00000360869,9606.ENSP00000381601,9606.ENSP00000398698,9606.ENSP00000496832	OASL,ISG20,IFIT1,MX1,TNF,ISG15
GO:0048584	Positive regulation of response to stimulus	18	2131	0.69	3.09e-07	9606.ENSP00000221930,9606.ENSP00000225831,9606.ENSP00000257570,9606.ENSP00000263339,9606.ENSP00000263341,9606.ENSP00000286301,9606.ENSP00000296140,9606.ENSP00000305651,9606.ENSP00000306512,9606.ENSP00000356438,9606.ENSP00000359488,9606.ENSP00000370989,9606.ENSP00000378118,9606.ENSP00000385675,9606.ENSP00000398698,9606.ENSP00000477908,9606.ENSP00000480558,9606.ENSP00000482259	TGFB1,CCL2,OASL,IL1A,IL1B,CSF1R,CCR1,CXCL10,CXCL8,PTGS2,GBP5,CD274,CCL8,IL6,TNF,CCL3,CCL3L1,CCL4
GO:0010575	Positive regulation of vascular endothelial growth factor production	5	29	2	5.28e-07	9606.ENSP00000221930,9606.ENSP00000263339,9606.ENSP00000263341,9606.ENSP00000356438,9606.ENSP00000385675	TGFB1,IL1A,IL1B,PTGS2,IL6
GO:0071677	Positive regulation of mononuclear cell migration	6	75	1.67	8.29e-07	9606.ENSP00000221930,9606.ENSP00000296140,9606.ENSP00000305651,9606.ENSP00000398698,9606.ENSP00000477908,9606.ENSP00000482259	TGFB1,CCR1,CXCL10,TNF,CCL3,CCL4
GO:1902533	Positive regulation of intracellular signal transduction	13	997	0.88	8.78e-07	9606.ENSP00000221930,9606.ENSP00000225831,9606.ENSP00000257570,9606.ENSP00000263339,9606.ENSP00000263341,9606.ENSP00000286301,9606.ENSP00000296140,9606.ENSP00000378118,9606.ENSP00000385675,9606.ENSP00000398698,9606.ENSP00000477908,9606.ENSP00000480558,9606.ENSP00000482259	TGFB1,CCL2,OASL,IL1A,IL1B,CSF1R,CCR1,CCL8,IL6,TNF,CCL3,CCL3L1,CCL4
GO:0150077	Regulation of neuroinflammatory response	5	34	1.93	1.03e-06	9606.ENSP00000263341,9606.ENSP00000356438,9606.ENSP00000385675,9606.ENSP00000398698,9606.ENSP00000477908	IL1B,PTGS2,IL6,TNF,CCL3
GO:0031663	Lipopolysaccharide-mediated signaling pathway	5	39	1.87	1.89e-06	9606.ENSP00000221930,9606.ENSP00000225831,9606.ENSP00000263341,9606.ENSP00000398698,9606.ENSP00000477908	TGFB1,CCL2,IL1B,TNF,CCL3
GO:0002696	Positive regulation of leukocyte activation	9	384	1.13	2.41e-06	9606.ENSP00000221930,9606.ENSP00000225831,9606.ENSP00000263339,9606.ENSP00000263341,9606.ENSP00000294728,9606.ENSP00000370989,9606.ENSP00000385675,9606.ENSP00000398698,9606.ENSP00000477908	TGFB1,CCL2,IL1A,IL1B,VCAM1,CD274,IL6,TNF,CCL3
GO:0006953	Acute-phase response	5	42	1.84	2.55e-06	9606.ENSP00000259206,9606.ENSP00000263339,9606.ENSP00000263341,9606.ENSP00000352071,9606.ENSP00000385675	IL1RN,IL1A,IL1B,CD163,IL6
GO:0048583	Regulation of response to stimulus	22	3931	0.51	2.78e-06	9606.ENSP00000221930,9606.ENSP00000225831,9606.ENSP00000257570,9606.ENSP00000259206,9606.ENSP00000263339,9606.ENSP00000263341,9606.ENSP00000264350,9606.ENSP00000286301,9606.ENSP00000296140,9606.ENSP00000305651,9606.ENSP00000306512,9606.ENSP00000356438,9606.ENSP00000359488,9606.ENSP00000360869,9606.ENSP00000370989,9606.ENSP00000378118,9606.ENSP00000385675,9606.ENSP00000398698,9606.ENSP00000477908,…	TGFB1,CCL2,OASL,IL1RN,IL1A,IL1B,HERC5,CSF1R,CCR1,CXCL10,CXCL8,PTGS2,GBP5,IFIT1,CD274,CCL8,IL6,TNF,CCL3,CCL3L1,CCL4,ISG15
GO:0070663	Regulation of leukocyte proliferation	8	271	1.23	2.9e-06	9606.ENSP00000221930,9606.ENSP00000263339,9606.ENSP00000263341,9606.ENSP00000286301,9606.ENSP00000294728,9606.ENSP00000370989,9606.ENSP00000378118,9606.ENSP00000385675	TGFB1,IL1A,IL1B,CSF1R,VCAM1,CD274,CCL8,IL6
GO:1903039	Positive regulation of leukocyte cell-cell adhesion	8	274	1.23	3.13e-06	9606.ENSP00000221930,9606.ENSP00000225831,9606.ENSP00000263339,9606.ENSP00000263341,9606.ENSP00000294728,9606.ENSP00000370989,9606.ENSP00000385675,9606.ENSP00000398698	TGFB1,CCL2,IL1A,IL1B,VCAM1,CD274,IL6,TNF
GO:0150078	Positive regulation of neuroinflammatory response	4	15	2.19	4.13e-06	9606.ENSP00000263341,9606.ENSP00000385675,9606.ENSP00000398698,9606.ENSP00000477908	IL1B,IL6,TNF,CCL3
GO:0048245	Eosinophil chemotaxis	4	17	2.13	6.25e-06	9606.ENSP00000225831,9606.ENSP00000378118,9606.ENSP00000477908,9606.ENSP00000482259	CCL2,CCL8,CCL3,CCL4
GO:0043491	Protein kinase B signaling	5	53	1.74	6.9e-06	9606.ENSP00000221930,9606.ENSP00000225831,9606.ENSP00000263341,9606.ENSP00000398698,9606.ENSP00000477908	TGFB1,CCL2,IL1B,TNF,CCL3
GO:0061844	Antimicrobial humoral immune response mediated by antimicrobial peptide	6	113	1.49	7.08e-06	9606.ENSP00000296027,9606.ENSP00000305651,9606.ENSP00000306512,9606.ENSP00000378118,9606.ENSP00000379110,9606.ENSP00000427279	CXCL5,CXCL10,CXCL8,CCL8,CXCL1,CXCL2
GO:0023052	Signaling	24	5057	0.44	7.58e-06	9606.ENSP00000221930,9606.ENSP00000225831,9606.ENSP00000257570,9606.ENSP00000259206,9606.ENSP00000263339,9606.ENSP00000263341,9606.ENSP00000286301,9606.ENSP00000294728,9606.ENSP00000296027,9606.ENSP00000296140,9606.ENSP00000305651,9606.ENSP00000306512,9606.ENSP00000356438,9606.ENSP00000370989,9606.ENSP00000378118,9606.ENSP00000379110,9606.ENSP00000381601,9606.ENSP00000385675,9606.ENSP00000398698,…	TGFB1,CCL2,OASL,IL1RN,IL1A,IL1B,CSF1R,VCAM1,CXCL5,CCR1,CXCL10,CXCL8,PTGS2,CD274,CCL8,CXCL1,MX1,IL6,TNF,CXCL2,CCL3,CCL3L1,CCL4,ISG15
GO:0007154	Cell communication	24	5165	0.43	1.15e-05	9606.ENSP00000221930,9606.ENSP00000225831,9606.ENSP00000257570,9606.ENSP00000259206,9606.ENSP00000263339,9606.ENSP00000263341,9606.ENSP00000286301,9606.ENSP00000294728,9606.ENSP00000296027,9606.ENSP00000296140,9606.ENSP00000305651,9606.ENSP00000306512,9606.ENSP00000356438,9606.ENSP00000370989,9606.ENSP00000378118,9606.ENSP00000379110,9606.ENSP00000381601,9606.ENSP00000385675,9606.ENSP00000398698,…	TGFB1,CCL2,OASL,IL1RN,IL1A,IL1B,CSF1R,VCAM1,CXCL5,CCR1,CXCL10,CXCL8,PTGS2,CD274,CCL8,CXCL1,MX1,IL6,TNF,CXCL2,CCL3,CCL3L1,CCL4,ISG15
GO:0007165	Signal transduction	23	4714	0.45	1.19e-05	9606.ENSP00000221930,9606.ENSP00000225831,9606.ENSP00000257570,9606.ENSP00000259206,9606.ENSP00000263339,9606.ENSP00000263341,9606.ENSP00000286301,9606.ENSP00000294728,9606.ENSP00000296027,9606.ENSP00000296140,9606.ENSP00000305651,9606.ENSP00000306512,9606.ENSP00000370989,9606.ENSP00000378118,9606.ENSP00000379110,9606.ENSP00000381601,9606.ENSP00000385675,9606.ENSP00000398698,9606.ENSP00000427279,…	TGFB1,CCL2,OASL,IL1RN,IL1A,IL1B,CSF1R,VCAM1,CXCL5,CCR1,CXCL10,CXCL8,CD274,CCL8,CXCL1,MX1,IL6,TNF,CXCL2,CCL3,CCL3L1,CCL4,ISG15
GO:0065009	Regulation of molecular function	19	3085	0.55	1.19e-05	9606.ENSP00000221930,9606.ENSP00000225831,9606.ENSP00000257570,9606.ENSP00000259206,9606.ENSP00000263339,9606.ENSP00000263341,9606.ENSP00000264350,9606.ENSP00000286301,9606.ENSP00000305651,9606.ENSP00000356438,9606.ENSP00000360869,9606.ENSP00000378118,9606.ENSP00000379110,9606.ENSP00000385675,9606.ENSP00000398698,9606.ENSP00000477908,9606.ENSP00000480558,9606.ENSP00000482259,9606.ENSP00000490935	TGFB1,CCL2,OASL,IL1RN,IL1A,IL1B,HERC5,CSF1R,CXCL10,PTGS2,IFIT1,CCL8,CXCL1,IL6,TNF,CCL3,CCL3L1,CCL4,IFIT2
GO:0022407	Regulation of cell-cell adhesion	9	480	1.04	1.33e-05	9606.ENSP00000221930,9606.ENSP00000225831,9606.ENSP00000259206,9606.ENSP00000263339,9606.ENSP00000263341,9606.ENSP00000294728,9606.ENSP00000370989,9606.ENSP00000385675,9606.ENSP00000398698	TGFB1,CCL2,IL1RN,IL1A,IL1B,VCAM1,CD274,IL6,TNF
GO:0014070	Response to organic cyclic compound	11	861	0.87	1.76e-05	9606.ENSP00000221930,9606.ENSP00000225831,9606.ENSP00000259206,9606.ENSP00000263339,9606.ENSP00000263341,9606.ENSP00000305651,9606.ENSP00000356438,9606.ENSP00000360869,9606.ENSP00000385675,9606.ENSP00000398698,9606.ENSP00000477908	TGFB1,CCL2,IL1RN,IL1A,IL1B,CXCL10,PTGS2,IFIT1,IL6,TNF,CCL3
GO:0031640	Killing of cells of another organism	5	71	1.61	2.49e-05	9606.ENSP00000305651,9606.ENSP00000306512,9606.ENSP00000378118,9606.ENSP00000379110,9606.ENSP00000427279	CXCL10,CXCL8,CCL8,CXCL1,CXCL2
GO:0043269	Regulation of ion transport	10	700	0.92	2.65e-05	9606.ENSP00000221930,9606.ENSP00000225831,9606.ENSP00000263339,9606.ENSP00000263341,9606.ENSP00000296140,9606.ENSP00000305651,9606.ENSP00000356438,9606.ENSP00000398698,9606.ENSP00000477908,9606.ENSP00000482259	TGFB1,CCL2,IL1A,IL1B,CCR1,CXCL10,PTGS2,TNF,CCL3,CCL4
GO:0002675	Positive regulation of acute inflammatory response	4	27	1.93	2.87e-05	9606.ENSP00000263341,9606.ENSP00000356438,9606.ENSP00000385675,9606.ENSP00000398698	IL1B,PTGS2,IL6,TNF
GO:1901623	Regulation of lymphocyte chemotaxis	4	27	1.93	2.87e-05	9606.ENSP00000225831,9606.ENSP00000305651,9606.ENSP00000477908,9606.ENSP00000482259	CCL2,CXCL10,CCL3,CCL4
GO:0050870	Positive regulation of T cell activation	7	251	1.21	3.02e-05	9606.ENSP00000221930,9606.ENSP00000225831,9606.ENSP00000263339,9606.ENSP00000263341,9606.ENSP00000294728,9606.ENSP00000370989,9606.ENSP00000385675	TGFB1,CCL2,IL1A,IL1B,VCAM1,CD274,IL6
GO:0010628	Positive regulation of gene expression	12	1146	0.78	3.22e-05	9606.ENSP00000221930,9606.ENSP00000263339,9606.ENSP00000263341,9606.ENSP00000286301,9606.ENSP00000306512,9606.ENSP00000356438,9606.ENSP00000359488,9606.ENSP00000370989,9606.ENSP00000385675,9606.ENSP00000398698,9606.ENSP00000477908,9606.ENSP00000496832	TGFB1,IL1A,IL1B,CSF1R,CXCL8,PTGS2,GBP5,CD274,IL6,TNF,CCL3,ISG15
GO:0010647	Positive regulation of cell communication	14	1693	0.68	4.07e-05	9606.ENSP00000221930,9606.ENSP00000225831,9606.ENSP00000257570,9606.ENSP00000263339,9606.ENSP00000263341,9606.ENSP00000286301,9606.ENSP00000296140,9606.ENSP00000356438,9606.ENSP00000378118,9606.ENSP00000385675,9606.ENSP00000398698,9606.ENSP00000477908,9606.ENSP00000480558,9606.ENSP00000482259	TGFB1,CCL2,OASL,IL1A,IL1B,CSF1R,CCR1,PTGS2,CCL8,IL6,TNF,CCL3,CCL3L1,CCL4
GO:0008284	Positive regulation of cell population proliferation	11	945	0.83	4.09e-05	9606.ENSP00000221930,9606.ENSP00000263339,9606.ENSP00000263341,9606.ENSP00000286301,9606.ENSP00000294728,9606.ENSP00000296027,9606.ENSP00000305651,9606.ENSP00000356438,9606.ENSP00000370989,9606.ENSP00000385675,9606.ENSP00000398698	TGFB1,IL1A,IL1B,CSF1R,VCAM1,CXCL5,CXCL10,PTGS2,CD274,IL6,TNF
GO:0023056	Positive regulation of signaling	14	1698	0.68	4.16e-05	9606.ENSP00000221930,9606.ENSP00000225831,9606.ENSP00000257570,9606.ENSP00000263339,9606.ENSP00000263341,9606.ENSP00000286301,9606.ENSP00000296140,9606.ENSP00000356438,9606.ENSP00000378118,9606.ENSP00000385675,9606.ENSP00000398698,9606.ENSP00000477908,9606.ENSP00000480558,9606.ENSP00000482259	TGFB1,CCL2,OASL,IL1A,IL1B,CSF1R,CCR1,PTGS2,CCL8,IL6,TNF,CCL3,CCL3L1,CCL4
GO:0051924	Regulation of calcium ion transport	7	266	1.18	4.24e-05	9606.ENSP00000221930,9606.ENSP00000225831,9606.ENSP00000296140,9606.ENSP00000305651,9606.ENSP00000356438,9606.ENSP00000477908,9606.ENSP00000482259	TGFB1,CCL2,CCR1,CXCL10,PTGS2,CCL3,CCL4
GO:1902531	Regulation of intracellular signal transduction	14	1726	0.67	4.99e-05	9606.ENSP00000221930,9606.ENSP00000225831,9606.ENSP00000257570,9606.ENSP00000263339,9606.ENSP00000263341,9606.ENSP00000286301,9606.ENSP00000296140,9606.ENSP00000356438,9606.ENSP00000378118,9606.ENSP00000385675,9606.ENSP00000398698,9606.ENSP00000477908,9606.ENSP00000480558,9606.ENSP00000482259	TGFB1,CCL2,OASL,IL1A,IL1B,CSF1R,CCR1,PTGS2,CCL8,IL6,TNF,CCL3,CCL3L1,CCL4
GO:0042981	Regulation of apoptotic process	13	1462	0.71	5.37e-05	9606.ENSP00000221930,9606.ENSP00000225831,9606.ENSP00000263339,9606.ENSP00000263341,9606.ENSP00000286301,9606.ENSP00000305651,9606.ENSP00000356438,9606.ENSP00000360876,9606.ENSP00000370989,9606.ENSP00000385675,9606.ENSP00000398698,9606.ENSP00000477908,9606.ENSP00000490935	TGFB1,CCL2,IL1A,IL1B,CSF1R,CXCL10,PTGS2,IFIT3,CD274,IL6,TNF,CCL3,IFIT2
GO:0070665	Positive regulation of leukocyte proliferation	6	167	1.32	5.39e-05	9606.ENSP00000263339,9606.ENSP00000263341,9606.ENSP00000286301,9606.ENSP00000294728,9606.ENSP00000370989,9606.ENSP00000385675	IL1A,IL1B,CSF1R,VCAM1,CD274,IL6
GO:0050790	Regulation of catalytic activity	16	2370	0.59	5.98e-05	9606.ENSP00000221930,9606.ENSP00000225831,9606.ENSP00000257570,9606.ENSP00000263339,9606.ENSP00000263341,9606.ENSP00000264350,9606.ENSP00000286301,9606.ENSP00000305651,9606.ENSP00000356438,9606.ENSP00000360869,9606.ENSP00000378118,9606.ENSP00000379110,9606.ENSP00000398698,9606.ENSP00000477908,9606.ENSP00000480558,9606.ENSP00000482259	TGFB1,CCL2,OASL,IL1A,IL1B,HERC5,CSF1R,CXCL10,PTGS2,IFIT1,CCL8,CXCL1,TNF,CCL3,CCL3L1,CCL4
GO:0010573	Vascular endothelial growth factor production	3	7	2.39	6.46e-05	9606.ENSP00000263341,9606.ENSP00000385675,9606.ENSP00000398698	IL1B,IL6,TNF
GO:0031622	Positive regulation of fever generation	3	7	2.39	6.46e-05	9606.ENSP00000263341,9606.ENSP00000356438,9606.ENSP00000398698	IL1B,PTGS2,TNF
GO:0030155	Regulation of cell adhesion	10	784	0.87	6.47e-05	9606.ENSP00000221930,9606.ENSP00000225831,9606.ENSP00000259206,9606.ENSP00000263339,9606.ENSP00000263341,9606.ENSP00000294728,9606.ENSP00000306512,9606.ENSP00000370989,9606.ENSP00000385675,9606.ENSP00000398698	TGFB1,CCL2,IL1RN,IL1A,IL1B,VCAM1,CXCL8,CD274,IL6,TNF
GO:0043270	Positive regulation of ion transport	7	286	1.15	6.47e-05	9606.ENSP00000225831,9606.ENSP00000263339,9606.ENSP00000263341,9606.ENSP00000296140,9606.ENSP00000305651,9606.ENSP00000477908,9606.ENSP00000482259	CCL2,IL1A,IL1B,CCR1,CXCL10,CCL3,CCL4
GO:0051240	Positive regulation of multicellular organismal process	13	1505	0.7	7.04e-05	9606.ENSP00000221930,9606.ENSP00000263339,9606.ENSP00000263341,9606.ENSP00000286301,9606.ENSP00000296140,9606.ENSP00000306512,9606.ENSP00000356438,9606.ENSP00000359488,9606.ENSP00000370989,9606.ENSP00000385675,9606.ENSP00000398698,9606.ENSP00000477908,9606.ENSP00000496832	TGFB1,IL1A,IL1B,CSF1R,CCR1,CXCL8,PTGS2,GBP5,CD274,IL6,TNF,CCL3,ISG15
GO:2000501	Regulation of natural killer cell chemotaxis	3	8	2.34	8.38e-05	9606.ENSP00000225831,9606.ENSP00000477908,9606.ENSP00000482259	CCL2,CCL3,CCL4
GO:0042129	Regulation of T cell proliferation	6	187	1.27	9.44e-05	9606.ENSP00000221930,9606.ENSP00000263339,9606.ENSP00000263341,9606.ENSP00000294728,9606.ENSP00000370989,9606.ENSP00000385675	TGFB1,IL1A,IL1B,VCAM1,CD274,IL6
GO:0048519	Negative regulation of biological process	23	5313	0.4	9.76e-05	9606.ENSP00000221930,9606.ENSP00000225831,9606.ENSP00000257570,9606.ENSP00000259206,9606.ENSP00000263339,9606.ENSP00000263341,9606.ENSP00000286301,9606.ENSP00000296140,9606.ENSP00000305651,9606.ENSP00000306512,9606.ENSP00000306565,9606.ENSP00000356438,9606.ENSP00000360869,9606.ENSP00000360876,9606.ENSP00000370989,9606.ENSP00000378118,9606.ENSP00000379110,9606.ENSP00000381601,9606.ENSP00000385675,…	TGFB1,CCL2,OASL,IL1RN,IL1A,IL1B,CSF1R,CCR1,CXCL10,CXCL8,ISG20,PTGS2,IFIT1,IFIT3,CD274,CCL8,CXCL1,MX1,IL6,TNF,CCL3,CCL3L1,ISG15
GO:0031347	Regulation of defense response	9	638	0.91	0.00011	9606.ENSP00000263341,9606.ENSP00000264350,9606.ENSP00000356438,9606.ENSP00000359488,9606.ENSP00000360869,9606.ENSP00000385675,9606.ENSP00000398698,9606.ENSP00000477908,9606.ENSP00000496832	IL1B,HERC5,PTGS2,GBP5,IFIT1,IL6,TNF,CCL3,ISG15
GO:0042102	Positive regulation of T cell proliferation	5	108	1.43	0.00014	9606.ENSP00000263339,9606.ENSP00000263341,9606.ENSP00000294728,9606.ENSP00000370989,9606.ENSP00000385675	IL1A,IL1B,VCAM1,CD274,IL6
GO:0002824	Positive regulation of adaptive immune response based on somatic recombination of immune receptors built from immunoglobulin superfamily domains	5	110	1.42	0.00015	9606.ENSP00000221930,9606.ENSP00000263341,9606.ENSP00000370989,9606.ENSP00000385675,9606.ENSP00000398698	TGFB1,IL1B,CD274,IL6,TNF
GO:0009966	Regulation of signal transduction	17	2978	0.52	0.0002	9606.ENSP00000221930,9606.ENSP00000225831,9606.ENSP00000257570,9606.ENSP00000259206,9606.ENSP00000263339,9606.ENSP00000263341,9606.ENSP00000286301,9606.ENSP00000296140,9606.ENSP00000306512,9606.ENSP00000356438,9606.ENSP00000378118,9606.ENSP00000385675,9606.ENSP00000398698,9606.ENSP00000477908,9606.ENSP00000480558,9606.ENSP00000482259,9606.ENSP00000496832	TGFB1,CCL2,OASL,IL1RN,IL1A,IL1B,CSF1R,CCR1,CXCL8,PTGS2,CCL8,IL6,TNF,CCL3,CCL3L1,CCL4,ISG15
GO:0043065	Positive regulation of apoptotic process	8	507	0.96	0.0002	9606.ENSP00000221930,9606.ENSP00000225831,9606.ENSP00000356438,9606.ENSP00000370989,9606.ENSP00000385675,9606.ENSP00000398698,9606.ENSP00000477908,9606.ENSP00000490935	TGFB1,CCL2,PTGS2,CD274,IL6,TNF,CCL3,IFIT2
GO:0051050	Positive regulation of transport	10	915	0.8	0.00022	9606.ENSP00000221930,9606.ENSP00000225831,9606.ENSP00000263339,9606.ENSP00000263341,9606.ENSP00000296140,9606.ENSP00000305651,9606.ENSP00000356438,9606.ENSP00000398698,9606.ENSP00000477908,9606.ENSP00000482259	TGFB1,CCL2,IL1A,IL1B,CCR1,CXCL10,PTGS2,TNF,CCL3,CCL4
GO:0022603	Regulation of anatomical structure morphogenesis	10	920	0.8	0.00023	9606.ENSP00000221930,9606.ENSP00000225831,9606.ENSP00000263339,9606.ENSP00000263341,9606.ENSP00000286301,9606.ENSP00000305651,9606.ENSP00000306512,9606.ENSP00000385675,9606.ENSP00000398698,9606.ENSP00000477908	TGFB1,CCL2,IL1A,IL1B,CSF1R,CXCL10,CXCL8,IL6,TNF,CCL3
GO:0002831	Regulation of response to biotic stimulus	7	361	1.05	0.00025	9606.ENSP00000257570,9606.ENSP00000263341,9606.ENSP00000264350,9606.ENSP00000359488,9606.ENSP00000360869,9606.ENSP00000370989,9606.ENSP00000496832	OASL,IL1B,HERC5,GBP5,IFIT1,CD274,ISG15
GO:0051928	Positive regulation of calcium ion transport	5	133	1.34	0.00035	9606.ENSP00000225831,9606.ENSP00000296140,9606.ENSP00000305651,9606.ENSP00000477908,9606.ENSP00000482259	CCL2,CCR1,CXCL10,CCL3,CCL4
GO:0042063	Gliogenesis	6	248	1.15	0.0004	9606.ENSP00000221930,9606.ENSP00000225831,9606.ENSP00000263341,9606.ENSP00000286301,9606.ENSP00000398698,9606.ENSP00000477908	TGFB1,CCL2,IL1B,CSF1R,TNF,CCL3
GO:1903799	Negative regulation of miRNA maturation	3	16	2.04	0.00041	9606.ENSP00000221930,9606.ENSP00000385675,9606.ENSP00000398698	TGFB1,IL6,TNF
GO:0032731	Positive regulation of interleukin-1 beta production	4	61	1.58	0.00042	9606.ENSP00000359488,9606.ENSP00000385675,9606.ENSP00000398698,9606.ENSP00000477908	GBP5,IL6,TNF,CCL3
GO:0051384	Response to glucocorticoid	5	144	1.3	0.00049	9606.ENSP00000221930,9606.ENSP00000259206,9606.ENSP00000356438,9606.ENSP00000385675,9606.ENSP00000398698	TGFB1,IL1RN,PTGS2,IL6,TNF
GO:0050729	Positive regulation of inflammatory response	5	145	1.3	0.0005	9606.ENSP00000263341,9606.ENSP00000356438,9606.ENSP00000385675,9606.ENSP00000398698,9606.ENSP00000477908	IL1B,PTGS2,IL6,TNF,CCL3
GO:0007584	Response to nutrient	5	147	1.29	0.00053	9606.ENSP00000221930,9606.ENSP00000263339,9606.ENSP00000294728,9606.ENSP00000305651,9606.ENSP00000356438	TGFB1,IL1A,VCAM1,CXCL10,PTGS2
GO:0014015	Positive regulation of gliogenesis	4	66	1.55	0.00054	9606.ENSP00000221930,9606.ENSP00000263341,9606.ENSP00000385675,9606.ENSP00000398698	TGFB1,IL1B,IL6,TNF
GO:0060252	Positive regulation of glial cell proliferation	3	18	1.98	0.00054	9606.ENSP00000263341,9606.ENSP00000385675,9606.ENSP00000398698	IL1B,IL6,TNF
GO:0045834	Positive regulation of lipid metabolic process	5	155	1.27	0.00065	9606.ENSP00000221930,9606.ENSP00000263339,9606.ENSP00000263341,9606.ENSP00000356438,9606.ENSP00000398698	TGFB1,IL1A,IL1B,PTGS2,TNF
GO:0032722	Positive regulation of chemokine production	4	71	1.51	0.00069	9606.ENSP00000263341,9606.ENSP00000286301,9606.ENSP00000385675,9606.ENSP00000398698	IL1B,CSF1R,IL6,TNF
GO:0007267	Cell-cell signaling	10	1079	0.73	0.00081	9606.ENSP00000259206,9606.ENSP00000263341,9606.ENSP00000296027,9606.ENSP00000296140,9606.ENSP00000305651,9606.ENSP00000356438,9606.ENSP00000378118,9606.ENSP00000385675,9606.ENSP00000477908,9606.ENSP00000482259	IL1RN,IL1B,CXCL5,CCR1,CXCL10,PTGS2,CCL8,IL6,CCL3,CCL4
GO:0045765	Regulation of angiogenesis	6	288	1.08	0.00081	9606.ENSP00000263339,9606.ENSP00000263341,9606.ENSP00000305651,9606.ENSP00000306512,9606.ENSP00000385675,9606.ENSP00000398698	IL1A,IL1B,CXCL10,CXCL8,IL6,TNF
GO:0035455	Response to interferon-alpha	3	22	1.9	0.00086	9606.ENSP00000333657,9606.ENSP00000360876,9606.ENSP00000490935	MX2,IFIT3,IFIT2
GO:0140374	Antiviral innate immune response	3	22	1.9	0.00086	9606.ENSP00000305651,9606.ENSP00000360869,9606.ENSP00000381601	CXCL10,IFIT1,MX1
GO:0051851	Modulation by host of symbiont process	4	77	1.48	0.00088	9606.ENSP00000286301,9606.ENSP00000378118,9606.ENSP00000477908,9606.ENSP00000482259	CSF1R,CCL8,CCL3,CCL4
GO:0019722	Calcium-mediated signaling	5	169	1.23	0.0009	9606.ENSP00000294728,9606.ENSP00000296140,9606.ENSP00000306512,9606.ENSP00000398698,9606.ENSP00000477908	VCAM1,CCR1,CXCL8,TNF,CCL3
GO:0031349	Positive regulation of defense response	6	296	1.07	0.0009	9606.ENSP00000263341,9606.ENSP00000356438,9606.ENSP00000359488,9606.ENSP00000385675,9606.ENSP00000398698,9606.ENSP00000477908	IL1B,PTGS2,GBP5,IL6,TNF,CCL3
GO:0048522	Positive regulation of cellular process	22	5584	0.36	0.0009	9606.ENSP00000221930,9606.ENSP00000225831,9606.ENSP00000257570,9606.ENSP00000263339,9606.ENSP00000263341,9606.ENSP00000286301,9606.ENSP00000294728,9606.ENSP00000296027,9606.ENSP00000296140,9606.ENSP00000305651,9606.ENSP00000306512,9606.ENSP00000356438,9606.ENSP00000359488,9606.ENSP00000370989,9606.ENSP00000378118,9606.ENSP00000385675,9606.ENSP00000398698,9606.ENSP00000477908,9606.ENSP00000480558,…	TGFB1,CCL2,OASL,IL1A,IL1B,CSF1R,VCAM1,CXCL5,CCR1,CXCL10,CXCL8,PTGS2,GBP5,CD274,CCL8,IL6,TNF,CCL3,CCL3L1,CCL4,IFIT2,ISG15
GO:0033273	Response to vitamin	4	78	1.47	0.00091	9606.ENSP00000221930,9606.ENSP00000263339,9606.ENSP00000305651,9606.ENSP00000356438	TGFB1,IL1A,CXCL10,PTGS2
GO:0030500	Regulation of bone mineralization	4	80	1.46	0.00099	9606.ENSP00000221930,9606.ENSP00000296140,9606.ENSP00000477908,9606.ENSP00000496832	TGFB1,CCR1,CCL3,ISG15
GO:0034114	Regulation of heterotypic cell-cell adhesion	3	24	1.86	0.001	9606.ENSP00000259206,9606.ENSP00000263341,9606.ENSP00000398698	IL1RN,IL1B,TNF
GO:1900017	Positive regulation of cytokine production involved in inflammatory response	3	24	1.86	0.001	9606.ENSP00000359488,9606.ENSP00000385675,9606.ENSP00000398698	GBP5,IL6,TNF
GO:0010721	Negative regulation of cell development	5	181	1.2	0.0012	9606.ENSP00000221930,9606.ENSP00000263339,9606.ENSP00000263341,9606.ENSP00000385675,9606.ENSP00000398698	TGFB1,IL1A,IL1B,IL6,TNF
GO:0048518	Positive regulation of biological process	23	6207	0.33	0.0012	9606.ENSP00000221930,9606.ENSP00000225831,9606.ENSP00000257570,9606.ENSP00000263339,9606.ENSP00000263341,9606.ENSP00000286301,9606.ENSP00000294728,9606.ENSP00000296027,9606.ENSP00000296140,9606.ENSP00000305651,9606.ENSP00000306512,9606.ENSP00000356438,9606.ENSP00000359488,9606.ENSP00000360869,9606.ENSP00000370989,9606.ENSP00000378118,9606.ENSP00000385675,9606.ENSP00000398698,9606.ENSP00000477908,…	TGFB1,CCL2,OASL,IL1A,IL1B,CSF1R,VCAM1,CXCL5,CCR1,CXCL10,CXCL8,PTGS2,GBP5,IFIT1,CD274,CCL8,IL6,TNF,CCL3,CCL3L1,CCL4,IFIT2,ISG15
GO:0048661	Positive regulation of smooth muscle cell proliferation	4	85	1.44	0.0012	9606.ENSP00000221930,9606.ENSP00000356438,9606.ENSP00000385675,9606.ENSP00000398698	TGFB1,PTGS2,IL6,TNF
GO:0046889	Positive regulation of lipid biosynthetic process	4	86	1.43	0.0013	9606.ENSP00000263339,9606.ENSP00000263341,9606.ENSP00000356438,9606.ENSP00000398698	IL1A,IL1B,PTGS2,TNF
GO:0001775	Cell activation	8	693	0.83	0.0014	9606.ENSP00000221930,9606.ENSP00000263341,9606.ENSP00000294728,9606.ENSP00000305651,9606.ENSP00000306512,9606.ENSP00000385675,9606.ENSP00000398698,9606.ENSP00000477908	TGFB1,IL1B,VCAM1,CXCL10,CXCL8,IL6,TNF,CCL3
GO:0033280	Response to vitamin D	3	28	1.79	0.0015	9606.ENSP00000221930,9606.ENSP00000305651,9606.ENSP00000356438	TGFB1,CXCL10,PTGS2
GO:0045662	Negative regulation of myoblast differentiation	3	28	1.79	0.0015	9606.ENSP00000221930,9606.ENSP00000305651,9606.ENSP00000398698	TGFB1,CXCL10,TNF
GO:0070168	Negative regulation of biomineral tissue development	3	28	1.79	0.0015	9606.ENSP00000221930,9606.ENSP00000296140,9606.ENSP00000477908	TGFB1,CCR1,CCL3
GO:0051049	Regulation of transport	12	1763	0.6	0.0016	9606.ENSP00000221930,9606.ENSP00000225831,9606.ENSP00000263339,9606.ENSP00000263341,9606.ENSP00000296140,9606.ENSP00000305651,9606.ENSP00000333657,9606.ENSP00000356438,9606.ENSP00000385675,9606.ENSP00000398698,9606.ENSP00000477908,9606.ENSP00000482259	TGFB1,CCL2,IL1A,IL1B,CCR1,CXCL10,MX2,PTGS2,IL6,TNF,CCL3,CCL4
GO:0071407	Cellular response to organic cyclic compound	7	508	0.9	0.0016	9606.ENSP00000221930,9606.ENSP00000225831,9606.ENSP00000263341,9606.ENSP00000356438,9606.ENSP00000360869,9606.ENSP00000398698,9606.ENSP00000477908	TGFB1,CCL2,IL1B,PTGS2,IFIT1,TNF,CCL3
GO:0097421	Liver regeneration	3	30	1.76	0.0017	9606.ENSP00000221930,9606.ENSP00000385675,9606.ENSP00000398698	TGFB1,IL6,TNF
GO:0032755	Positive regulation of interleukin-6 production	4	98	1.37	0.0019	9606.ENSP00000263339,9606.ENSP00000263341,9606.ENSP00000385675,9606.ENSP00000398698	IL1A,IL1B,IL6,TNF
GO:0001660	Fever generation	2	3	2.59	0.002	9606.ENSP00000263339,9606.ENSP00000263341	IL1A,IL1B
GO:0060559	Positive regulation of calcidiol 1-monooxygenase activity	2	3	2.59	0.002	9606.ENSP00000263341,9606.ENSP00000398698	IL1B,TNF
GO:0045639	Positive regulation of myeloid cell differentiation	4	100	1.37	0.0021	9606.ENSP00000221930,9606.ENSP00000296140,9606.ENSP00000398698,9606.ENSP00000496832	TGFB1,CCR1,TNF,ISG15
GO:0009612	Response to mechanical stimulus	5	214	1.13	0.0023	9606.ENSP00000221930,9606.ENSP00000263341,9606.ENSP00000305651,9606.ENSP00000356438,9606.ENSP00000398698	TGFB1,IL1B,CXCL10,PTGS2,TNF
GO:0022612	Gland morphogenesis	4	104	1.35	0.0023	9606.ENSP00000221930,9606.ENSP00000286301,9606.ENSP00000385675,9606.ENSP00000398698	TGFB1,CSF1R,IL6,TNF
GO:0045637	Regulation of myeloid cell differentiation	5	214	1.13	0.0023	9606.ENSP00000221930,9606.ENSP00000296140,9606.ENSP00000398698,9606.ENSP00000477908,9606.ENSP00000496832	TGFB1,CCR1,TNF,CCL3,ISG15
GO:0050764	Regulation of phagocytosis	4	104	1.35	0.0023	9606.ENSP00000221930,9606.ENSP00000225831,9606.ENSP00000263341,9606.ENSP00000398698	TGFB1,CCL2,IL1B,TNF
GO:0000165	MAPK cascade	5	219	1.12	0.0025	9606.ENSP00000221930,9606.ENSP00000225831,9606.ENSP00000263341,9606.ENSP00000398698,9606.ENSP00000477908	TGFB1,CCL2,IL1B,TNF,CCL3
GO:0072678	T cell migration	3	35	1.7	0.0025	9606.ENSP00000225831,9606.ENSP00000305651,9606.ENSP00000477908	CCL2,CXCL10,CCL3
GO:0050789	Regulation of biological process	31	11655	0.19	0.0027	9606.ENSP00000221930,9606.ENSP00000225831,9606.ENSP00000257570,9606.ENSP00000259206,9606.ENSP00000263339,9606.ENSP00000263341,9606.ENSP00000264350,9606.ENSP00000286301,9606.ENSP00000294728,9606.ENSP00000296027,9606.ENSP00000296140,9606.ENSP00000305651,9606.ENSP00000306512,9606.ENSP00000306565,9606.ENSP00000333657,9606.ENSP00000356438,9606.ENSP00000359488,9606.ENSP00000360869,9606.ENSP00000360876,…	TGFB1,CCL2,OASL,IL1RN,IL1A,IL1B,HERC5,CSF1R,VCAM1,CXCL5,CCR1,CXCL10,CXCL8,ISG20,MX2,PTGS2,GBP5,IFIT1,IFIT3,CD274,CCL8,CXCL1,MX1,IL6,TNF,CXCL2,CCL3,CCL3L1,CCL4,IFIT2,ISG15
GO:2001240	Negative regulation of extrinsic apoptotic signaling pathway in absence of ligand	3	36	1.68	0.0027	9606.ENSP00000263339,9606.ENSP00000263341,9606.ENSP00000398698	IL1A,IL1B,TNF
GO:0030730	Sequestering of triglyceride	2	4	2.46	0.0028	9606.ENSP00000263341,9606.ENSP00000398698	IL1B,TNF
GO:0033138	Positive regulation of peptidyl-serine phosphorylation	4	110	1.32	0.0028	9606.ENSP00000221930,9606.ENSP00000356438,9606.ENSP00000385675,9606.ENSP00000398698	TGFB1,PTGS2,IL6,TNF
GO:0046822	Regulation of nucleocytoplasmic transport	4	112	1.32	0.0029	9606.ENSP00000221930,9606.ENSP00000263341,9606.ENSP00000333657,9606.ENSP00000356438	TGFB1,IL1B,MX2,PTGS2
GO:0030279	Negative regulation of ossification	3	38	1.66	0.003	9606.ENSP00000221930,9606.ENSP00000296140,9606.ENSP00000477908	TGFB1,CCR1,CCL3
GO:0097191	Extrinsic apoptotic signaling pathway	4	113	1.31	0.003	9606.ENSP00000221930,9606.ENSP00000263339,9606.ENSP00000263341,9606.ENSP00000398698	TGFB1,IL1A,IL1B,TNF
GO:0051241	Negative regulation of multicellular organismal process	9	1035	0.7	0.0031	9606.ENSP00000221930,9606.ENSP00000263341,9606.ENSP00000296140,9606.ENSP00000305651,9606.ENSP00000356438,9606.ENSP00000370989,9606.ENSP00000385675,9606.ENSP00000398698,9606.ENSP00000477908	TGFB1,IL1B,CCR1,CXCL10,PTGS2,CD274,IL6,TNF,CCL3
GO:0002708	Positive regulation of lymphocyte mediated immunity	4	116	1.3	0.0033	9606.ENSP00000221930,9606.ENSP00000263341,9606.ENSP00000385675,9606.ENSP00000398698	TGFB1,IL1B,IL6,TNF
GO:0032733	Positive regulation of interleukin-10 production	3	40	1.64	0.0034	9606.ENSP00000370989,9606.ENSP00000385675,9606.ENSP00000496832	CD274,IL6,ISG15
GO:0050999	Regulation of nitric-oxide synthase activity	3	40	1.64	0.0034	9606.ENSP00000263339,9606.ENSP00000263341,9606.ENSP00000398698	IL1A,IL1B,TNF
GO:0002248	Connective tissue replacement involved in inflammatory response wound healing	2	5	2.37	0.0037	9606.ENSP00000221930,9606.ENSP00000263339	TGFB1,IL1A
GO:0002718	Regulation of cytokine production involved in immune response	4	120	1.29	0.0037	9606.ENSP00000221930,9606.ENSP00000263341,9606.ENSP00000385675,9606.ENSP00000398698	TGFB1,IL1B,IL6,TNF
GO:0032649	Regulation of interferon-gamma production	4	120	1.29	0.0037	9606.ENSP00000263341,9606.ENSP00000370989,9606.ENSP00000398698,9606.ENSP00000496832	IL1B,CD274,TNF,ISG15
GO:2000660	Negative regulation of interleukin-1-mediated signaling pathway	2	5	2.37	0.0037	9606.ENSP00000259206,9606.ENSP00000385675	IL1RN,IL6
GO:0050850	Positive regulation of calcium-mediated signaling	3	42	1.62	0.0038	9606.ENSP00000398698,9606.ENSP00000477908,9606.ENSP00000482259	TNF,CCL3,CCL4
GO:0002761	Regulation of myeloid leukocyte differentiation	4	123	1.28	0.0039	9606.ENSP00000221930,9606.ENSP00000296140,9606.ENSP00000398698,9606.ENSP00000477908	TGFB1,CCR1,TNF,CCL3
GO:0032940	Secretion by cell	6	406	0.93	0.0039	9606.ENSP00000259206,9606.ENSP00000296140,9606.ENSP00000356438,9606.ENSP00000378118,9606.ENSP00000385675,9606.ENSP00000477908	IL1RN,CCR1,PTGS2,CCL8,IL6,CCL3
GO:0045123	Cellular extravasation	3	43	1.61	0.004	9606.ENSP00000225831,9606.ENSP00000294728,9606.ENSP00000398698	CCL2,VCAM1,TNF
GO:0045429	Positive regulation of nitric oxide biosynthetic process	3	43	1.61	0.004	9606.ENSP00000263341,9606.ENSP00000356438,9606.ENSP00000398698	IL1B,PTGS2,TNF
GO:2000403	Positive regulation of lymphocyte migration	3	43	1.61	0.004	9606.ENSP00000305651,9606.ENSP00000477908,9606.ENSP00000482259	CXCL10,CCL3,CCL4
GO:0050708	Regulation of protein secretion	5	250	1.06	0.0042	9606.ENSP00000221930,9606.ENSP00000263339,9606.ENSP00000263341,9606.ENSP00000385675,9606.ENSP00000398698	TGFB1,IL1A,IL1B,IL6,TNF
GO:0045840	Positive regulation of mitotic nuclear division	3	45	1.59	0.0045	9606.ENSP00000263339,9606.ENSP00000263341,9606.ENSP00000398698	IL1A,IL1B,TNF
GO:0050776	Regulation of immune response	8	844	0.74	0.0045	9606.ENSP00000221930,9606.ENSP00000257570,9606.ENSP00000263341,9606.ENSP00000359488,9606.ENSP00000370989,9606.ENSP00000385675,9606.ENSP00000398698,9606.ENSP00000496832	TGFB1,OASL,IL1B,GBP5,CD274,IL6,TNF,ISG15
GO:0080134	Regulation of response to stress	10	1373	0.63	0.0045	9606.ENSP00000263339,9606.ENSP00000263341,9606.ENSP00000264350,9606.ENSP00000356438,9606.ENSP00000359488,9606.ENSP00000360869,9606.ENSP00000385675,9606.ENSP00000398698,9606.ENSP00000477908,9606.ENSP00000496832	IL1A,IL1B,HERC5,PTGS2,GBP5,IFIT1,IL6,TNF,CCL3,ISG15
GO:0032020	ISG15-protein conjugation	2	6	2.29	0.0046	9606.ENSP00000264350,9606.ENSP00000496832	HERC5,ISG15
GO:0033092	Positive regulation of immature T cell proliferation in thymus	2	6	2.29	0.0046	9606.ENSP00000263339,9606.ENSP00000263341	IL1A,IL1B
GO:0044403	Biological process involved in symbiotic interaction	5	257	1.05	0.0046	9606.ENSP00000286301,9606.ENSP00000360869,9606.ENSP00000378118,9606.ENSP00000477908,9606.ENSP00000482259	CSF1R,IFIT1,CCL8,CCL3,CCL4
GO:0050830	Defense response to Gram-positive bacterium	4	130	1.25	0.0046	9606.ENSP00000263341,9606.ENSP00000359490,9606.ENSP00000385675,9606.ENSP00000398698	IL1B,GBP4,IL6,TNF
GO:2000503	Positive regulation of natural killer cell chemotaxis	2	6	2.29	0.0046	9606.ENSP00000477908,9606.ENSP00000482259	CCL3,CCL4
GO:2000026	Regulation of multicellular organismal development	10	1389	0.62	0.0047	9606.ENSP00000221930,9606.ENSP00000263339,9606.ENSP00000263341,9606.ENSP00000296140,9606.ENSP00000305651,9606.ENSP00000306512,9606.ENSP00000385675,9606.ENSP00000398698,9606.ENSP00000477908,9606.ENSP00000496832	TGFB1,IL1A,IL1B,CCR1,CXCL10,CXCL8,IL6,TNF,CCL3,ISG15
GO:0019725	Cellular homeostasis	7	628	0.81	0.0048	9606.ENSP00000221930,9606.ENSP00000225831,9606.ENSP00000263339,9606.ENSP00000296140,9606.ENSP00000378118,9606.ENSP00000385675,9606.ENSP00000477908	TGFB1,CCL2,IL1A,CCR1,CCL8,IL6,CCL3
GO:0002683	Negative regulation of immune system process	6	433	0.9	0.0051	9606.ENSP00000221930,9606.ENSP00000225831,9606.ENSP00000370989,9606.ENSP00000398698,9606.ENSP00000477908,9606.ENSP00000496832	TGFB1,CCL2,CD274,TNF,CCL3,ISG15
GO:0034605	Cellular response to heat	3	48	1.56	0.0051	9606.ENSP00000263339,9606.ENSP00000305651,9606.ENSP00000356438	IL1A,CXCL10,PTGS2
GO:0042592	Homeostatic process	10	1406	0.61	0.0051	9606.ENSP00000221930,9606.ENSP00000225831,9606.ENSP00000263339,9606.ENSP00000263341,9606.ENSP00000296140,9606.ENSP00000356438,9606.ENSP00000360869,9606.ENSP00000378118,9606.ENSP00000385675,9606.ENSP00000477908	TGFB1,CCL2,IL1A,IL1B,CCR1,PTGS2,IFIT1,CCL8,IL6,CCL3
GO:0045598	Regulation of fat cell differentiation	4	135	1.23	0.0051	9606.ENSP00000221930,9606.ENSP00000356438,9606.ENSP00000385675,9606.ENSP00000398698	TGFB1,PTGS2,IL6,TNF
GO:0051239	Regulation of multicellular organismal process	14	2749	0.47	0.0051	9606.ENSP00000221930,9606.ENSP00000263339,9606.ENSP00000263341,9606.ENSP00000286301,9606.ENSP00000296140,9606.ENSP00000305651,9606.ENSP00000306512,9606.ENSP00000356438,9606.ENSP00000359488,9606.ENSP00000370989,9606.ENSP00000385675,9606.ENSP00000398698,9606.ENSP00000477908,9606.ENSP00000496832	TGFB1,IL1A,IL1B,CSF1R,CCR1,CXCL10,CXCL8,PTGS2,GBP5,CD274,IL6,TNF,CCL3,ISG15
GO:1904894	Positive regulation of receptor signaling pathway via STAT	3	49	1.55	0.0053	9606.ENSP00000221930,9606.ENSP00000385675,9606.ENSP00000398698	TGFB1,IL6,TNF
GO:0031394	Positive regulation of prostaglandin biosynthetic process	2	7	2.22	0.0055	9606.ENSP00000263341,9606.ENSP00000356438	IL1B,PTGS2
GO:0043615	Astrocyte cell migration	2	7	2.22	0.0055	9606.ENSP00000225831,9606.ENSP00000477908	CCL2,CCL3
GO:0070106	interleukin-27-mediated signaling pathway	2	7	2.22	0.0055	9606.ENSP00000257570,9606.ENSP00000381601	OASL,MX1
GO:0009314	Response to radiation	6	444	0.89	0.0056	9606.ENSP00000221930,9606.ENSP00000263339,9606.ENSP00000294728,9606.ENSP00000305651,9606.ENSP00000356438,9606.ENSP00000398698	TGFB1,IL1A,VCAM1,CXCL10,PTGS2,TNF
GO:0010718	Positive regulation of epithelial to mesenchymal transition	3	51	1.53	0.0057	9606.ENSP00000221930,9606.ENSP00000263341,9606.ENSP00000385675	TGFB1,IL1B,IL6
GO:0043066	Negative regulation of apoptotic process	8	891	0.72	0.0059	9606.ENSP00000225831,9606.ENSP00000263339,9606.ENSP00000263341,9606.ENSP00000286301,9606.ENSP00000356438,9606.ENSP00000360876,9606.ENSP00000385675,9606.ENSP00000398698	CCL2,IL1A,IL1B,CSF1R,PTGS2,IFIT3,IL6,TNF
GO:0001666	Response to hypoxia	5	278	1.02	0.006	9606.ENSP00000221930,9606.ENSP00000263339,9606.ENSP00000294728,9606.ENSP00000356438,9606.ENSP00000398698	TGFB1,IL1A,VCAM1,PTGS2,TNF
GO:0010212	Response to ionizing radiation	4	143	1.21	0.006	9606.ENSP00000221930,9606.ENSP00000263339,9606.ENSP00000294728,9606.ENSP00000305651	TGFB1,IL1A,VCAM1,CXCL10
GO:0034340	Response to type I interferon	3	52	1.52	0.006	9606.ENSP00000360869,9606.ENSP00000381601,9606.ENSP00000496832	IFIT1,MX1,ISG15
GO:0045599	Negative regulation of fat cell differentiation	3	52	1.52	0.006	9606.ENSP00000221930,9606.ENSP00000385675,9606.ENSP00000398698	TGFB1,IL6,TNF
GO:0050768	Negative regulation of neurogenesis	4	143	1.21	0.006	9606.ENSP00000221930,9606.ENSP00000263341,9606.ENSP00000385675,9606.ENSP00000398698	TGFB1,IL1B,IL6,TNF
GO:0007186	G protein-coupled receptor signaling pathway	9	1174	0.65	0.0065	9606.ENSP00000225831,9606.ENSP00000296140,9606.ENSP00000305651,9606.ENSP00000306512,9606.ENSP00000378118,9606.ENSP00000379110,9606.ENSP00000477908,9606.ENSP00000480558,9606.ENSP00000482259	CCL2,CCR1,CXCL10,CXCL8,CCL8,CXCL1,CCL3,CCL3L1,CCL4
GO:0030316	Osteoclast differentiation	3	54	1.51	0.0065	9606.ENSP00000221930,9606.ENSP00000286301,9606.ENSP00000398698	TGFB1,CSF1R,TNF
GO:0031667	Response to nutrient levels	6	461	0.88	0.0065	9606.ENSP00000221930,9606.ENSP00000263339,9606.ENSP00000294728,9606.ENSP00000305651,9606.ENSP00000356438,9606.ENSP00000398698	TGFB1,IL1A,VCAM1,CXCL10,PTGS2,TNF
GO:0032741	Positive regulation of interleukin-18 production	2	8	2.16	0.0065	9606.ENSP00000359488,9606.ENSP00000398698	GBP5,TNF
GO:0043547	Positive regulation of GTPase activity	5	285	1.01	0.0065	9606.ENSP00000225831,9606.ENSP00000378118,9606.ENSP00000477908,9606.ENSP00000480558,9606.ENSP00000482259	CCL2,CCL8,CCL3,CCL3L1,CCL4
GO:0060353	Regulation of cell adhesion molecule production	2	8	2.16	0.0065	9606.ENSP00000263341,9606.ENSP00000306512	IL1B,CXCL8
GO:0002274	Myeloid leukocyte activation	4	150	1.19	0.0068	9606.ENSP00000221930,9606.ENSP00000306512,9606.ENSP00000398698,9606.ENSP00000477908	TGFB1,CXCL8,TNF,CCL3
GO:0007159	Leukocyte cell-cell adhesion	3	56	1.49	0.0069	9606.ENSP00000263341,9606.ENSP00000294728,9606.ENSP00000398698	IL1B,VCAM1,TNF
GO:0043085	Positive regulation of catalytic activity	9	1191	0.64	0.007	9606.ENSP00000221930,9606.ENSP00000225831,9606.ENSP00000263341,9606.ENSP00000286301,9606.ENSP00000378118,9606.ENSP00000398698,9606.ENSP00000477908,9606.ENSP00000480558,9606.ENSP00000482259	TGFB1,CCL2,IL1B,CSF1R,CCL8,TNF,CCL3,CCL3L1,CCL4
GO:0045596	Negative regulation of cell differentiation	7	685	0.77	0.0072	9606.ENSP00000221930,9606.ENSP00000263339,9606.ENSP00000263341,9606.ENSP00000305651,9606.ENSP00000385675,9606.ENSP00000398698,9606.ENSP00000477908	TGFB1,IL1A,IL1B,CXCL10,IL6,TNF,CCL3
GO:0050793	Regulation of developmental process	13	2492	0.48	0.0072	9606.ENSP00000221930,9606.ENSP00000225831,9606.ENSP00000263339,9606.ENSP00000263341,9606.ENSP00000286301,9606.ENSP00000296140,9606.ENSP00000305651,9606.ENSP00000306512,9606.ENSP00000356438,9606.ENSP00000385675,9606.ENSP00000398698,9606.ENSP00000477908,9606.ENSP00000496832	TGFB1,CCL2,IL1A,IL1B,CSF1R,CCR1,CXCL10,CXCL8,PTGS2,IL6,TNF,CCL3,ISG15
GO:0051093	Negative regulation of developmental process	8	933	0.7	0.0074	9606.ENSP00000221930,9606.ENSP00000263339,9606.ENSP00000263341,9606.ENSP00000296140,9606.ENSP00000305651,9606.ENSP00000385675,9606.ENSP00000398698,9606.ENSP00000477908	TGFB1,IL1A,IL1B,CCR1,CXCL10,IL6,TNF,CCL3
GO:0002763	Positive regulation of myeloid leukocyte differentiation	3	58	1.48	0.0075	9606.ENSP00000221930,9606.ENSP00000296140,9606.ENSP00000398698	TGFB1,CCR1,TNF
GO:0051222	Positive regulation of protein transport	5	303	0.98	0.0081	9606.ENSP00000221930,9606.ENSP00000263339,9606.ENSP00000263341,9606.ENSP00000356438,9606.ENSP00000398698	TGFB1,IL1A,IL1B,PTGS2,TNF
GO:0035556	Intracellular signal transduction	10	1518	0.58	0.0082	9606.ENSP00000221930,9606.ENSP00000225831,9606.ENSP00000263341,9606.ENSP00000286301,9606.ENSP00000294728,9606.ENSP00000296140,9606.ENSP00000306512,9606.ENSP00000379110,9606.ENSP00000398698,9606.ENSP00000477908	TGFB1,CCL2,IL1B,CSF1R,VCAM1,CCR1,CXCL8,CXCL1,TNF,CCL3
GO:0042742	Defense response to bacterium	5	306	0.98	0.0084	9606.ENSP00000263341,9606.ENSP00000359490,9606.ENSP00000385675,9606.ENSP00000398698,9606.ENSP00000496832	IL1B,GBP4,IL6,TNF,ISG15
GO:0046824	Positive regulation of nucleocytoplasmic transport	3	64	1.43	0.0095	9606.ENSP00000221930,9606.ENSP00000263341,9606.ENSP00000356438	TGFB1,IL1B,PTGS2
GO:0050778	Positive regulation of immune response	6	502	0.84	0.0095	9606.ENSP00000221930,9606.ENSP00000263341,9606.ENSP00000359488,9606.ENSP00000370989,9606.ENSP00000385675,9606.ENSP00000398698	TGFB1,IL1B,GBP5,CD274,IL6,TNF
GO:0051223	Regulation of protein transport	6	503	0.84	0.0095	9606.ENSP00000221930,9606.ENSP00000263339,9606.ENSP00000263341,9606.ENSP00000356438,9606.ENSP00000385675,9606.ENSP00000398698	TGFB1,IL1A,IL1B,PTGS2,IL6,TNF
GO:1905952	Regulation of lipid localization	4	167	1.14	0.0095	9606.ENSP00000263339,9606.ENSP00000263341,9606.ENSP00000385675,9606.ENSP00000398698	IL1A,IL1B,IL6,TNF
GO:1903555	Regulation of tumor necrosis factor superfamily cytokine production	4	169	1.14	0.0097	9606.ENSP00000263339,9606.ENSP00000370989,9606.ENSP00000385675,9606.ENSP00000477908	IL1A,CD274,IL6,CCL3
GO:0032757	Positive regulation of interleukin-8 production	3	65	1.43	0.0098	9606.ENSP00000263341,9606.ENSP00000385675,9606.ENSP00000398698	IL1B,IL6,TNF
GO:0042531	Positive regulation of tyrosine phosphorylation of STAT protein	3	65	1.43	0.0098	9606.ENSP00000286301,9606.ENSP00000385675,9606.ENSP00000398698	CSF1R,IL6,TNF
GO:1905330	Regulation of morphogenesis of an epithelium	3	65	1.43	0.0098	9606.ENSP00000221930,9606.ENSP00000305651,9606.ENSP00000398698	TGFB1,CXCL10,TNF
GO:0006875	Cellular metal ion homeostasis	5	323	0.95	0.0103	9606.ENSP00000221930,9606.ENSP00000263339,9606.ENSP00000296140,9606.ENSP00000378118,9606.ENSP00000477908	TGFB1,IL1A,CCR1,CCL8,CCL3
GO:0009743	Response to carbohydrate	4	175	1.12	0.0108	9606.ENSP00000221930,9606.ENSP00000263339,9606.ENSP00000263341,9606.ENSP00000356438	TGFB1,IL1A,IL1B,PTGS2
GO:0045595	Regulation of cell differentiation	10	1582	0.56	0.0108	9606.ENSP00000221930,9606.ENSP00000263339,9606.ENSP00000263341,9606.ENSP00000296140,9606.ENSP00000305651,9606.ENSP00000356438,9606.ENSP00000385675,9606.ENSP00000398698,9606.ENSP00000477908,9606.ENSP00000496832	TGFB1,IL1A,IL1B,CCR1,CXCL10,PTGS2,IL6,TNF,CCL3,ISG15
GO:0044093	Positive regulation of molecular function	10	1587	0.56	0.011	9606.ENSP00000221930,9606.ENSP00000225831,9606.ENSP00000263341,9606.ENSP00000286301,9606.ENSP00000378118,9606.ENSP00000385675,9606.ENSP00000398698,9606.ENSP00000477908,9606.ENSP00000480558,9606.ENSP00000482259	TGFB1,CCL2,IL1B,CSF1R,CCL8,IL6,TNF,CCL3,CCL3L1,CCL4
GO:0035457	Cellular response to interferon-alpha	2	12	1.98	0.0113	9606.ENSP00000360876,9606.ENSP00000490935	IFIT3,IFIT2
GO:1903800	Positive regulation of miRNA maturation	2	12	1.98	0.0113	9606.ENSP00000221930,9606.ENSP00000385675	TGFB1,IL6
GO:0045670	Regulation of osteoclast differentiation	3	70	1.39	0.0115	9606.ENSP00000296140,9606.ENSP00000398698,9606.ENSP00000477908	CCR1,TNF,CCL3
GO:0048523	Negative regulation of cellular process	18	4736	0.34	0.0115	9606.ENSP00000221930,9606.ENSP00000225831,9606.ENSP00000259206,9606.ENSP00000263339,9606.ENSP00000263341,9606.ENSP00000286301,9606.ENSP00000305651,9606.ENSP00000306512,9606.ENSP00000356438,9606.ENSP00000360876,9606.ENSP00000370989,9606.ENSP00000378118,9606.ENSP00000379110,9606.ENSP00000385675,9606.ENSP00000398698,9606.ENSP00000477908,9606.ENSP00000480558,9606.ENSP00000496832	TGFB1,CCL2,IL1RN,IL1A,IL1B,CSF1R,CXCL10,CXCL8,PTGS2,IFIT3,CD274,CCL8,CXCL1,IL6,TNF,CCL3,CCL3L1,ISG15
GO:0051336	Regulation of hydrolase activity	8	1011	0.66	0.0115	9606.ENSP00000225831,9606.ENSP00000257570,9606.ENSP00000356438,9606.ENSP00000378118,9606.ENSP00000398698,9606.ENSP00000477908,9606.ENSP00000480558,9606.ENSP00000482259	CCL2,OASL,PTGS2,CCL8,TNF,CCL3,CCL3L1,CCL4
GO:0048585	Negative regulation of response to stimulus	10	1612	0.56	0.0121	9606.ENSP00000221930,9606.ENSP00000225831,9606.ENSP00000259206,9606.ENSP00000263339,9606.ENSP00000263341,9606.ENSP00000306512,9606.ENSP00000356438,9606.ENSP00000385675,9606.ENSP00000398698,9606.ENSP00000496832	TGFB1,CCL2,IL1RN,IL1A,IL1B,CXCL8,PTGS2,IL6,TNF,ISG15
GO:0050794	Regulation of cellular process	29	11025	0.18	0.0121	9606.ENSP00000221930,9606.ENSP00000225831,9606.ENSP00000257570,9606.ENSP00000259206,9606.ENSP00000263339,9606.ENSP00000263341,9606.ENSP00000264350,9606.ENSP00000286301,9606.ENSP00000294728,9606.ENSP00000296027,9606.ENSP00000296140,9606.ENSP00000305651,9606.ENSP00000306512,9606.ENSP00000333657,9606.ENSP00000356438,9606.ENSP00000359488,9606.ENSP00000360876,9606.ENSP00000370989,9606.ENSP00000378118,…	TGFB1,CCL2,OASL,IL1RN,IL1A,IL1B,HERC5,CSF1R,VCAM1,CXCL5,CCR1,CXCL10,CXCL8,MX2,PTGS2,GBP5,IFIT3,CD274,CCL8,CXCL1,MX1,IL6,TNF,CXCL2,CCL3,CCL3L1,CCL4,IFIT2,ISG15
GO:0002544	Chronic inflammatory response	2	13	1.95	0.0126	9606.ENSP00000294728,9606.ENSP00000398698	VCAM1,TNF
GO:0048246	Macrophage chemotaxis	2	13	1.95	0.0126	9606.ENSP00000225831,9606.ENSP00000477908	CCL2,CCL3
GO:0097398	Cellular response to interleukin-17	2	13	1.95	0.0126	9606.ENSP00000263341,9606.ENSP00000305651	IL1B,CXCL10
GO:0019233	Sensory perception of pain	3	74	1.37	0.0131	9606.ENSP00000225831,9606.ENSP00000356438,9606.ENSP00000398698	CCL2,PTGS2,TNF
GO:0032890	Regulation of organic acid transport	3	74	1.37	0.0131	9606.ENSP00000263339,9606.ENSP00000263341,9606.ENSP00000398698	IL1A,IL1B,TNF
GO:0001960	Negative regulation of cytokine-mediated signaling pathway	3	75	1.37	0.0135	9606.ENSP00000259206,9606.ENSP00000385675,9606.ENSP00000496832	IL1RN,IL6,ISG15
GO:0034103	Regulation of tissue remodeling	3	75	1.37	0.0135	9606.ENSP00000221930,9606.ENSP00000286301,9606.ENSP00000385675	TGFB1,CSF1R,IL6
GO:0050766	Positive regulation of phagocytosis	3	75	1.37	0.0135	9606.ENSP00000225831,9606.ENSP00000263341,9606.ENSP00000398698	CCL2,IL1B,TNF
GO:0071260	Cellular response to mechanical stimulus	3	75	1.37	0.0135	9606.ENSP00000221930,9606.ENSP00000263341,9606.ENSP00000356438	TGFB1,IL1B,PTGS2
GO:0051094	Positive regulation of developmental process	9	1332	0.59	0.0136	9606.ENSP00000221930,9606.ENSP00000263339,9606.ENSP00000263341,9606.ENSP00000296140,9606.ENSP00000306512,9606.ENSP00000356438,9606.ENSP00000385675,9606.ENSP00000398698,9606.ENSP00000496832	TGFB1,IL1A,IL1B,CCR1,CXCL8,PTGS2,IL6,TNF,ISG15
GO:0002637	Regulation of immunoglobulin production	3	76	1.36	0.0138	9606.ENSP00000221930,9606.ENSP00000385675,9606.ENSP00000398698	TGFB1,IL6,TNF
GO:0032308	Positive regulation of prostaglandin secretion	2	14	1.92	0.0138	9606.ENSP00000263339,9606.ENSP00000263341	IL1A,IL1B
GO:0050688	Regulation of defense response to virus	3	76	1.36	0.0138	9606.ENSP00000263341,9606.ENSP00000264350,9606.ENSP00000360869	IL1B,HERC5,IFIT1
GO:0051966	Regulation of synaptic transmission, glutamatergic	3	76	1.36	0.0138	9606.ENSP00000225831,9606.ENSP00000356438,9606.ENSP00000398698	CCL2,PTGS2,TNF
GO:0006874	Cellular calcium ion homeostasis	4	193	1.08	0.0141	9606.ENSP00000221930,9606.ENSP00000296140,9606.ENSP00000378118,9606.ENSP00000477908	TGFB1,CCR1,CCL8,CCL3
GO:0031334	Positive regulation of protein-containing complex assembly	4	193	1.08	0.0141	9606.ENSP00000221930,9606.ENSP00000359488,9606.ENSP00000398698,9606.ENSP00000496832	TGFB1,GBP5,TNF,ISG15
GO:0050731	Positive regulation of peptidyl-tyrosine phosphorylation	4	194	1.08	0.0143	9606.ENSP00000221930,9606.ENSP00000286301,9606.ENSP00000385675,9606.ENSP00000398698	TGFB1,CSF1R,IL6,TNF
GO:0032729	Positive regulation of interferon-gamma production	3	78	1.35	0.0144	9606.ENSP00000263341,9606.ENSP00000398698,9606.ENSP00000496832	IL1B,TNF,ISG15
GO:1901698	Response to nitrogen compound	8	1058	0.64	0.0144	9606.ENSP00000221930,9606.ENSP00000263339,9606.ENSP00000263341,9606.ENSP00000294728,9606.ENSP00000356438,9606.ENSP00000360869,9606.ENSP00000385675,9606.ENSP00000398698	TGFB1,IL1A,IL1B,VCAM1,PTGS2,IFIT1,IL6,TNF
GO:0034116	Positive regulation of heterotypic cell-cell adhesion	2	15	1.89	0.0152	9606.ENSP00000263341,9606.ENSP00000398698	IL1B,TNF
GO:0043922	Negative regulation by host of viral transcription	2	15	1.89	0.0152	9606.ENSP00000477908,9606.ENSP00000482259	CCL3,CCL4
GO:0090280	Positive regulation of calcium ion import	2	15	1.89	0.0152	9606.ENSP00000225831,9606.ENSP00000477908	CCL2,CCL3
GO:0045321	Leukocyte activation	6	574	0.78	0.0163	9606.ENSP00000221930,9606.ENSP00000294728,9606.ENSP00000306512,9606.ENSP00000385675,9606.ENSP00000398698,9606.ENSP00000477908	TGFB1,VCAM1,CXCL8,IL6,TNF,CCL3
GO:0010715	Regulation of extracellular matrix disassembly	2	16	1.86	0.0168	9606.ENSP00000221930,9606.ENSP00000385675	TGFB1,IL6
GO:0010818	T cell chemotaxis	2	16	1.86	0.0168	9606.ENSP00000305651,9606.ENSP00000477908	CXCL10,CCL3
GO:0048871	Multicellular organismal homeostasis	5	372	0.89	0.0168	9606.ENSP00000221930,9606.ENSP00000263339,9606.ENSP00000263341,9606.ENSP00000356438,9606.ENSP00000385675	TGFB1,IL1A,IL1B,PTGS2,IL6
GO:1903140	Regulation of establishment of endothelial barrier	2	16	1.86	0.0168	9606.ENSP00000263341,9606.ENSP00000398698	IL1B,TNF
GO:0048143	Astrocyte activation	2	17	1.83	0.0183	9606.ENSP00000263341,9606.ENSP00000398698	IL1B,TNF
GO:0051044	Positive regulation of membrane protein ectodomain proteolysis	2	17	1.83	0.0183	9606.ENSP00000263341,9606.ENSP00000398698	IL1B,TNF
GO:0051345	Positive regulation of hydrolase activity	6	589	0.77	0.0183	9606.ENSP00000225831,9606.ENSP00000378118,9606.ENSP00000398698,9606.ENSP00000477908,9606.ENSP00000480558,9606.ENSP00000482259	CCL2,CCL8,TNF,CCL3,CCL3L1,CCL4
GO:0051726	Regulation of cell cycle	8	1108	0.62	0.0187	9606.ENSP00000221930,9606.ENSP00000225831,9606.ENSP00000263339,9606.ENSP00000263341,9606.ENSP00000264350,9606.ENSP00000333657,9606.ENSP00000356438,9606.ENSP00000398698	TGFB1,CCL2,IL1A,IL1B,HERC5,MX2,PTGS2,TNF
GO:0098586	Cellular response to virus	3	87	1.3	0.0187	9606.ENSP00000221930,9606.ENSP00000305651,9606.ENSP00000385675	TGFB1,CXCL10,IL6
GO:0071900	Regulation of protein serine/threonine kinase activity	5	386	0.88	0.0194	9606.ENSP00000221930,9606.ENSP00000263341,9606.ENSP00000264350,9606.ENSP00000286301,9606.ENSP00000398698	TGFB1,IL1B,HERC5,CSF1R,TNF
GO:0010829	Negative regulation of glucose transmembrane transport	2	18	1.81	0.0201	9606.ENSP00000263341,9606.ENSP00000398698	IL1B,TNF
GO:0035234	Ectopic germ cell programmed cell death	2	18	1.81	0.0201	9606.ENSP00000263339,9606.ENSP00000263341	IL1A,IL1B
GO:1903978	Regulation of microglial cell activation	2	18	1.81	0.0201	9606.ENSP00000385675,9606.ENSP00000477908	IL6,CCL3
GO:0043535	Regulation of blood vessel endothelial cell migration	3	90	1.29	0.0203	9606.ENSP00000221930,9606.ENSP00000356438,9606.ENSP00000398698	TGFB1,PTGS2,TNF
GO:0002521	Leukocyte differentiation	5	396	0.86	0.0214	9606.ENSP00000221930,9606.ENSP00000286301,9606.ENSP00000294728,9606.ENSP00000385675,9606.ENSP00000398698	TGFB1,CSF1R,VCAM1,IL6,TNF
GO:0051781	Positive regulation of cell division	3	92	1.28	0.0214	9606.ENSP00000221930,9606.ENSP00000263339,9606.ENSP00000263341	TGFB1,IL1A,IL1B
GO:0030502	Negative regulation of bone mineralization	2	19	1.79	0.0218	9606.ENSP00000296140,9606.ENSP00000477908	CCR1,CCL3
GO:0044070	Regulation of anion transport	3	93	1.27	0.022	9606.ENSP00000263339,9606.ENSP00000263341,9606.ENSP00000398698	IL1A,IL1B,TNF
GO:0071902	Positive regulation of protein serine/threonine kinase activity	4	226	1.01	0.0232	9606.ENSP00000221930,9606.ENSP00000263341,9606.ENSP00000286301,9606.ENSP00000398698	TGFB1,IL1B,CSF1R,TNF
GO:0045597	Positive regulation of cell differentiation	7	876	0.67	0.0236	9606.ENSP00000221930,9606.ENSP00000263341,9606.ENSP00000296140,9606.ENSP00000356438,9606.ENSP00000385675,9606.ENSP00000398698,9606.ENSP00000496832	TGFB1,IL1B,CCR1,PTGS2,IL6,TNF,ISG15
GO:0046330	Positive regulation of JNK cascade	3	96	1.26	0.0236	9606.ENSP00000263339,9606.ENSP00000263341,9606.ENSP00000398698	IL1A,IL1B,TNF
GO:0050901	Leukocyte tethering or rolling	2	20	1.76	0.0236	9606.ENSP00000294728,9606.ENSP00000398698	VCAM1,TNF
GO:0009636	Response to toxic substance	4	229	1.01	0.0239	9606.ENSP00000356438,9606.ENSP00000398698,9606.ENSP00000477908,9606.ENSP00000482259	PTGS2,TNF,CCL3,CCL4
GO:2001234	Negative regulation of apoptotic signaling pathway	4	230	1	0.0241	9606.ENSP00000263339,9606.ENSP00000263341,9606.ENSP00000356438,9606.ENSP00000398698	IL1A,IL1B,PTGS2,TNF
GO:0010888	Negative regulation of lipid storage	2	21	1.74	0.0252	9606.ENSP00000385675,9606.ENSP00000398698	IL6,TNF
GO:0070664	Negative regulation of leukocyte proliferation	3	100	1.24	0.0258	9606.ENSP00000221930,9606.ENSP00000370989,9606.ENSP00000378118	TGFB1,CD274,CCL8
GO:0032760	Positive regulation of tumor necrosis factor production	3	101	1.24	0.0265	9606.ENSP00000263339,9606.ENSP00000385675,9606.ENSP00000477908	IL1A,IL6,CCL3
GO:0010629	Negative regulation of gene expression	7	899	0.65	0.0266	9606.ENSP00000221930,9606.ENSP00000296140,9606.ENSP00000306512,9606.ENSP00000370989,9606.ENSP00000385675,9606.ENSP00000398698,9606.ENSP00000477908	TGFB1,CCR1,CXCL8,CD274,IL6,TNF,CCL3
GO:0002922	Positive regulation of humoral immune response	2	22	1.72	0.0271	9606.ENSP00000263341,9606.ENSP00000398698	IL1B,TNF
GO:0010893	Positive regulation of steroid biosynthetic process	2	22	1.72	0.0271	9606.ENSP00000263339,9606.ENSP00000398698	IL1A,TNF
GO:0048878	Chemical homeostasis	7	904	0.65	0.0271	9606.ENSP00000221930,9606.ENSP00000263339,9606.ENSP00000296140,9606.ENSP00000360869,9606.ENSP00000378118,9606.ENSP00000385675,9606.ENSP00000477908	TGFB1,IL1A,CCR1,IFIT1,CCL8,IL6,CCL3
GO:0030212	Hyaluronan metabolic process	2	23	1.7	0.0289	9606.ENSP00000221930,9606.ENSP00000263341	TGFB1,IL1B
GO:0090026	Positive regulation of monocyte chemotaxis	2	23	1.7	0.0289	9606.ENSP00000296140,9606.ENSP00000305651	CCR1,CXCL10
GO:1904996	Positive regulation of leukocyte adhesion to vascular endothelial cell	2	23	1.7	0.0289	9606.ENSP00000385675,9606.ENSP00000398698	IL6,TNF
GO:1904035	Regulation of epithelial cell apoptotic process	3	106	1.21	0.0293	9606.ENSP00000225831,9606.ENSP00000385675,9606.ENSP00000398698	CCL2,IL6,TNF
GO:0090068	Positive regulation of cell cycle process	4	251	0.97	0.0314	9606.ENSP00000221930,9606.ENSP00000263339,9606.ENSP00000263341,9606.ENSP00000398698	TGFB1,IL1A,IL1B,TNF
GO:0097305	Response to alcohol	4	252	0.96	0.0318	9606.ENSP00000221930,9606.ENSP00000294728,9606.ENSP00000398698,9606.ENSP00000477908	TGFB1,VCAM1,TNF,CCL3
GO:0051897	Positive regulation of protein kinase B signaling	3	113	1.19	0.0345	9606.ENSP00000221930,9606.ENSP00000398698,9606.ENSP00000477908	TGFB1,TNF,CCL3
GO:0002726	Positive regulation of T cell cytokine production	2	26	1.65	0.0351	9606.ENSP00000263341,9606.ENSP00000385675	IL1B,IL6
GO:0021782	Glial cell development	3	114	1.18	0.0351	9606.ENSP00000221930,9606.ENSP00000263341,9606.ENSP00000398698	TGFB1,IL1B,TNF
GO:0045672	Positive regulation of osteoclast differentiation	2	26	1.65	0.0351	9606.ENSP00000296140,9606.ENSP00000398698	CCR1,TNF
GO:0050995	Negative regulation of lipid catabolic process	2	26	1.65	0.0351	9606.ENSP00000263341,9606.ENSP00000398698	IL1B,TNF
GO:0070723	Response to cholesterol	2	26	1.65	0.0351	9606.ENSP00000221930,9606.ENSP00000477908	TGFB1,CCL3
GO:0009968	Negative regulation of signal transduction	8	1252	0.57	0.0361	9606.ENSP00000259206,9606.ENSP00000263339,9606.ENSP00000263341,9606.ENSP00000306512,9606.ENSP00000356438,9606.ENSP00000385675,9606.ENSP00000398698,9606.ENSP00000496832	IL1RN,IL1A,IL1B,CXCL8,PTGS2,IL6,TNF,ISG15
GO:0043406	Positive regulation of MAP kinase activity	3	116	1.18	0.0365	9606.ENSP00000221930,9606.ENSP00000263341,9606.ENSP00000398698	TGFB1,IL1B,TNF
GO:0007435	Salivary gland morphogenesis	2	27	1.63	0.037	9606.ENSP00000221930,9606.ENSP00000398698	TGFB1,TNF
GO:0010243	Response to organonitrogen compound	7	963	0.62	0.037	9606.ENSP00000221930,9606.ENSP00000263339,9606.ENSP00000263341,9606.ENSP00000294728,9606.ENSP00000356438,9606.ENSP00000385675,9606.ENSP00000398698	TGFB1,IL1A,IL1B,VCAM1,PTGS2,IL6,TNF
GO:0060341	Regulation of cellular localization	7	963	0.62	0.037	9606.ENSP00000221930,9606.ENSP00000263339,9606.ENSP00000263341,9606.ENSP00000333657,9606.ENSP00000356438,9606.ENSP00000385675,9606.ENSP00000398698	TGFB1,IL1A,IL1B,MX2,PTGS2,IL6,TNF
GO:1905523	Positive regulation of macrophage migration	2	27	1.63	0.037	9606.ENSP00000286301,9606.ENSP00000477908	CSF1R,CCL3
GO:0051091	Positive regulation of DNA-binding transcription factor activity	4	267	0.94	0.0376	9606.ENSP00000221930,9606.ENSP00000263341,9606.ENSP00000385675,9606.ENSP00000398698	TGFB1,IL1B,IL6,TNF
GO:0032740	Positive regulation of interleukin-17 production	2	28	1.62	0.039	9606.ENSP00000221930,9606.ENSP00000385675	TGFB1,IL6
GO:1903055	Positive regulation of extracellular matrix organization	2	28	1.62	0.039	9606.ENSP00000221930,9606.ENSP00000385675	TGFB1,IL6
GO:0010604	Positive regulation of macromolecule metabolic process	14	3533	0.36	0.0425	9606.ENSP00000221930,9606.ENSP00000225831,9606.ENSP00000263339,9606.ENSP00000263341,9606.ENSP00000286301,9606.ENSP00000305651,9606.ENSP00000306512,9606.ENSP00000356438,9606.ENSP00000359488,9606.ENSP00000370989,9606.ENSP00000385675,9606.ENSP00000398698,9606.ENSP00000477908,9606.ENSP00000496832	TGFB1,CCL2,IL1A,IL1B,CSF1R,CXCL10,CXCL8,PTGS2,GBP5,CD274,IL6,TNF,CCL3,ISG15
GO:0022008	Neurogenesis	8	1290	0.56	0.0425	9606.ENSP00000221930,9606.ENSP00000225831,9606.ENSP00000263341,9606.ENSP00000286301,9606.ENSP00000294728,9606.ENSP00000385675,9606.ENSP00000398698,9606.ENSP00000477908	TGFB1,CCL2,IL1B,CSF1R,VCAM1,IL6,TNF,CCL3
GO:1901889	Negative regulation of cell junction assembly	2	30	1.59	0.0438	9606.ENSP00000263341,9606.ENSP00000398698	IL1B,TNF
GO:0034763	Negative regulation of transmembrane transport	3	127	1.14	0.0453	9606.ENSP00000221930,9606.ENSP00000263341,9606.ENSP00000398698	TGFB1,IL1B,TNF
GO:0001818	Negative regulation of cytokine production	4	284	0.91	0.0458	9606.ENSP00000221930,9606.ENSP00000370989,9606.ENSP00000385675,9606.ENSP00000398698	TGFB1,CD274,IL6,TNF
GO:0060603	Mammary gland duct morphogenesis	2	31	1.57	0.0461	9606.ENSP00000221930,9606.ENSP00000286301	TGFB1,CSF1R
GO:0007346	Regulation of mitotic cell cycle	5	493	0.77	0.0473	9606.ENSP00000221930,9606.ENSP00000225831,9606.ENSP00000263339,9606.ENSP00000263341,9606.ENSP00000398698	TGFB1,CCL2,IL1A,IL1B,TNF
GO:0051282	Regulation of sequestering of calcium ion	3	130	1.13	0.0476	9606.ENSP00000221930,9606.ENSP00000305651,9606.ENSP00000477908	TGFB1,CXCL10,CCL3
GO:0048565	Digestive tract development	3	131	1.12	0.0485	9606.ENSP00000221930,9606.ENSP00000306512,9606.ENSP00000398698	TGFB1,CXCL8,TNF
Human Cluster _KEGG
#term ID	term description	observed gene count	background gene count	strength	false discovery rate	matching proteins in your network (IDs)	matching proteins in your network (labels)
hsa04060	Cytokine-cytokine receptor interaction	18	282	1.57	6.71e-22	9606.ENSP00000221930,9606.ENSP00000225831,9606.ENSP00000259206,9606.ENSP00000263339,9606.ENSP00000263341,9606.ENSP00000286301,9606.ENSP00000296027,9606.ENSP00000296140,9606.ENSP00000305651,9606.ENSP00000306512,9606.ENSP00000378118,9606.ENSP00000379110,9606.ENSP00000385675,9606.ENSP00000398698,9606.ENSP00000427279,9606.ENSP00000477908,9606.ENSP00000480558,9606.ENSP00000482259	TGFB1,CCL2,IL1RN,IL1A,IL1B,CSF1R,CXCL5,CCR1,CXCL10,CXCL8,CCL8,CXCL1,IL6,TNF,CXCL2,CCL3,CCL3L1,CCL4
hsa04061	Viral protein interaction with cytokine and cytokine receptor	14	96	1.93	2.53e-21	9606.ENSP00000225831,9606.ENSP00000286301,9606.ENSP00000296027,9606.ENSP00000296140,9606.ENSP00000305651,9606.ENSP00000306512,9606.ENSP00000378118,9606.ENSP00000379110,9606.ENSP00000385675,9606.ENSP00000398698,9606.ENSP00000427279,9606.ENSP00000477908,9606.ENSP00000480558,9606.ENSP00000482259	CCL2,CSF1R,CXCL5,CCR1,CXCL10,CXCL8,CCL8,CXCL1,IL6,TNF,CXCL2,CCL3,CCL3L1,CCL4
hsa05323	Rheumatoid arthritis	12	83	1.92	4.25e-18	9606.ENSP00000221930,9606.ENSP00000225831,9606.ENSP00000263339,9606.ENSP00000263341,9606.ENSP00000296027,9606.ENSP00000306512,9606.ENSP00000379110,9606.ENSP00000385675,9606.ENSP00000398698,9606.ENSP00000427279,9606.ENSP00000477908,9606.ENSP00000480558	TGFB1,CCL2,IL1A,IL1B,CXCL5,CXCL8,CXCL1,IL6,TNF,CXCL2,CCL3,CCL3L1
hsa04657	IL-17 signaling pathway	10	91	1.8	7.77e-14	9606.ENSP00000225831,9606.ENSP00000263341,9606.ENSP00000296027,9606.ENSP00000305651,9606.ENSP00000306512,9606.ENSP00000356438,9606.ENSP00000379110,9606.ENSP00000385675,9606.ENSP00000398698,9606.ENSP00000427279	CCL2,IL1B,CXCL5,CXCL10,CXCL8,PTGS2,CXCL1,IL6,TNF,CXCL2
hsa04668	TNF signaling pathway	10	111	1.72	4e-13	9606.ENSP00000225831,9606.ENSP00000263341,9606.ENSP00000294728,9606.ENSP00000296027,9606.ENSP00000305651,9606.ENSP00000356438,9606.ENSP00000379110,9606.ENSP00000385675,9606.ENSP00000398698,9606.ENSP00000427279	CCL2,IL1B,VCAM1,CXCL5,CXCL10,PTGS2,CXCL1,IL6,TNF,CXCL2
hsa04062	Chemokine signaling pathway	11	186	1.53	9.72e-13	9606.ENSP00000225831,9606.ENSP00000296027,9606.ENSP00000296140,9606.ENSP00000305651,9606.ENSP00000306512,9606.ENSP00000378118,9606.ENSP00000379110,9606.ENSP00000427279,9606.ENSP00000477908,9606.ENSP00000480558,9606.ENSP00000482259	CCL2,CXCL5,CCR1,CXCL10,CXCL8,CCL8,CXCL1,CXCL2,CCL3,CCL3L1,CCL4
hsa05144	Malaria	7	46	1.95	1.63e-10	9606.ENSP00000221930,9606.ENSP00000225831,9606.ENSP00000263341,9606.ENSP00000294728,9606.ENSP00000306512,9606.ENSP00000385675,9606.ENSP00000398698	TGFB1,CCL2,IL1B,VCAM1,CXCL8,IL6,TNF
hsa05163	Human cytomegalovirus infection	10	217	1.43	1.63e-10	9606.ENSP00000225831,9606.ENSP00000263341,9606.ENSP00000296140,9606.ENSP00000306512,9606.ENSP00000356438,9606.ENSP00000385675,9606.ENSP00000398698,9606.ENSP00000477908,9606.ENSP00000480558,9606.ENSP00000482259	CCL2,IL1B,CCR1,CXCL8,PTGS2,IL6,TNF,CCL3,CCL3L1,CCL4
hsa04933	AGE-RAGE signaling pathway in diabetic complications	8	96	1.68	2.74e-10	9606.ENSP00000221930,9606.ENSP00000225831,9606.ENSP00000263339,9606.ENSP00000263341,9606.ENSP00000294728,9606.ENSP00000306512,9606.ENSP00000385675,9606.ENSP00000398698	TGFB1,CCL2,IL1A,IL1B,VCAM1,CXCL8,IL6,TNF
hsa05142	Chagas disease	8	97	1.68	2.74e-10	9606.ENSP00000221930,9606.ENSP00000225831,9606.ENSP00000263341,9606.ENSP00000306512,9606.ENSP00000385675,9606.ENSP00000398698,9606.ENSP00000477908,9606.ENSP00000480558	TGFB1,CCL2,IL1B,CXCL8,IL6,TNF,CCL3,CCL3L1
hsa04064	NF-kappa B signaling pathway	8	101	1.66	3.05e-10	9606.ENSP00000263341,9606.ENSP00000294728,9606.ENSP00000306512,9606.ENSP00000356438,9606.ENSP00000379110,9606.ENSP00000398698,9606.ENSP00000427279,9606.ENSP00000482259	IL1B,VCAM1,CXCL8,PTGS2,CXCL1,TNF,CXCL2,CCL4
hsa04620	Toll-like receptor signaling pathway	8	100	1.67	3.05e-10	9606.ENSP00000263341,9606.ENSP00000305651,9606.ENSP00000306512,9606.ENSP00000385675,9606.ENSP00000398698,9606.ENSP00000477908,9606.ENSP00000480558,9606.ENSP00000482259	IL1B,CXCL10,CXCL8,IL6,TNF,CCL3,CCL3L1,CCL4
hsa05164	Influenza A	9	163	1.51	3.05e-10	9606.ENSP00000225831,9606.ENSP00000263339,9606.ENSP00000263341,9606.ENSP00000305651,9606.ENSP00000306512,9606.ENSP00000333657,9606.ENSP00000381601,9606.ENSP00000385675,9606.ENSP00000398698	CCL2,IL1A,IL1B,CXCL10,CXCL8,MX2,MX1,IL6,TNF
hsa04621	NOD-like receptor signaling pathway	9	173	1.48	4.09e-10	9606.ENSP00000225831,9606.ENSP00000263341,9606.ENSP00000306512,9606.ENSP00000359488,9606.ENSP00000359490,9606.ENSP00000379110,9606.ENSP00000385675,9606.ENSP00000398698,9606.ENSP00000427279	CCL2,IL1B,CXCL8,GBP5,GBP4,CXCL1,IL6,TNF,CXCL2
hsa05146	Amoebiasis	7	101	1.6	1.29e-08	9606.ENSP00000221930,9606.ENSP00000263341,9606.ENSP00000306512,9606.ENSP00000379110,9606.ENSP00000385675,9606.ENSP00000398698,9606.ENSP00000427279	TGFB1,IL1B,CXCL8,CXCL1,IL6,TNF,CXCL2
hsa05134	Legionellosis	6	55	1.8	1.79e-08	9606.ENSP00000263341,9606.ENSP00000306512,9606.ENSP00000379110,9606.ENSP00000385675,9606.ENSP00000398698,9606.ENSP00000427279	IL1B,CXCL8,CXCL1,IL6,TNF,CXCL2
hsa05133	Pertussis	6	73	1.68	8.25e-08	9606.ENSP00000263339,9606.ENSP00000263341,9606.ENSP00000296027,9606.ENSP00000306512,9606.ENSP00000385675,9606.ENSP00000398698	IL1A,IL1B,CXCL5,CXCL8,IL6,TNF
hsa05321	Inflammatory bowel disease	5	59	1.69	1.48e-06	9606.ENSP00000221930,9606.ENSP00000263339,9606.ENSP00000263341,9606.ENSP00000385675,9606.ENSP00000398698	TGFB1,IL1A,IL1B,IL6,TNF
hsa05140	Leishmaniasis	5	69	1.62	2.92e-06	9606.ENSP00000221930,9606.ENSP00000263339,9606.ENSP00000263341,9606.ENSP00000356438,9606.ENSP00000398698	TGFB1,IL1A,IL1B,PTGS2,TNF
hsa04932	Non-alcoholic fatty liver disease	6	146	1.38	3.58e-06	9606.ENSP00000221930,9606.ENSP00000263339,9606.ENSP00000263341,9606.ENSP00000306512,9606.ENSP00000385675,9606.ENSP00000398698	TGFB1,IL1A,IL1B,CXCL8,IL6,TNF
hsa04640	Hematopoietic cell lineage	5	90	1.51	9.27e-06	9606.ENSP00000263339,9606.ENSP00000263341,9606.ENSP00000286301,9606.ENSP00000385675,9606.ENSP00000398698	IL1A,IL1B,CSF1R,IL6,TNF
hsa05143	African trypanosomiasis	4	36	1.81	9.81e-06	9606.ENSP00000263341,9606.ENSP00000294728,9606.ENSP00000385675,9606.ENSP00000398698	IL1B,VCAM1,IL6,TNF
hsa05332	Graft-versus-host disease	4	36	1.81	9.81e-06	9606.ENSP00000263339,9606.ENSP00000263341,9606.ENSP00000385675,9606.ENSP00000398698	IL1A,IL1B,IL6,TNF
hsa05167	Kaposi sarcoma-associated herpesvirus infection	6	187	1.27	1.21e-05	9606.ENSP00000296140,9606.ENSP00000306512,9606.ENSP00000356438,9606.ENSP00000379110,9606.ENSP00000385675,9606.ENSP00000427279	CCR1,CXCL8,PTGS2,CXCL1,IL6,CXCL2
hsa04380	Osteoclast differentiation	5	120	1.38	3.04e-05	9606.ENSP00000221930,9606.ENSP00000263339,9606.ENSP00000263341,9606.ENSP00000286301,9606.ENSP00000398698	TGFB1,IL1A,IL1B,CSF1R,TNF
hsa05135	Yersinia infection	5	124	1.37	3.41e-05	9606.ENSP00000225831,9606.ENSP00000263341,9606.ENSP00000306512,9606.ENSP00000385675,9606.ENSP00000398698	CCL2,IL1B,CXCL8,IL6,TNF
hsa05418	Fluid shear stress and atherosclerosis	5	129	1.35	3.96e-05	9606.ENSP00000225831,9606.ENSP00000263339,9606.ENSP00000263341,9606.ENSP00000294728,9606.ENSP00000398698	CCL2,IL1A,IL1B,VCAM1,TNF
hsa05162	Measles	5	137	1.33	5.08e-05	9606.ENSP00000263339,9606.ENSP00000263341,9606.ENSP00000333657,9606.ENSP00000381601,9606.ENSP00000385675	IL1A,IL1B,MX2,MX1,IL6
hsa04623	Cytosolic DNA-sensing pathway	4	62	1.57	5.69e-05	9606.ENSP00000263341,9606.ENSP00000305651,9606.ENSP00000385675,9606.ENSP00000482259	IL1B,CXCL10,IL6,CCL4
hsa04622	RIG-I-like receptor signaling pathway	4	69	1.53	8.23e-05	9606.ENSP00000305651,9606.ENSP00000306512,9606.ENSP00000398698,9606.ENSP00000496832	CXCL10,CXCL8,TNF,ISG15
hsa05160	Hepatitis C	5	157	1.27	8.72e-05	9606.ENSP00000305651,9606.ENSP00000333657,9606.ENSP00000360869,9606.ENSP00000381601,9606.ENSP00000398698	CXCL10,MX2,IFIT1,MX1,TNF
hsa05152	Tuberculosis	5	165	1.24	0.00011	9606.ENSP00000221930,9606.ENSP00000263339,9606.ENSP00000263341,9606.ENSP00000385675,9606.ENSP00000398698	TGFB1,IL1A,IL1B,IL6,TNF
hsa05165	Human papillomavirus infection	6	324	1.03	0.00019	9606.ENSP00000257570,9606.ENSP00000333657,9606.ENSP00000356438,9606.ENSP00000381601,9606.ENSP00000398698,9606.ENSP00000496832	OASL,MX2,PTGS2,MX1,TNF,ISG15
hsa01523	Antifolate resistance	3	31	1.75	0.00027	9606.ENSP00000263341,9606.ENSP00000385675,9606.ENSP00000398698	IL1B,IL6,TNF
hsa04625	C-type lectin receptor signaling pathway	4	101	1.36	0.0003	9606.ENSP00000263341,9606.ENSP00000356438,9606.ENSP00000385675,9606.ENSP00000398698	IL1B,PTGS2,IL6,TNF
hsa04940	Type I diabetes mellitus	3	38	1.66	0.00044	9606.ENSP00000263339,9606.ENSP00000263341,9606.ENSP00000398698	IL1A,IL1B,TNF
hsa04010	MAPK signaling pathway	5	286	1.01	0.0012	9606.ENSP00000221930,9606.ENSP00000263339,9606.ENSP00000263341,9606.ENSP00000286301,9606.ENSP00000398698	TGFB1,IL1A,IL1B,CSF1R,TNF
hsa04218	Cellular senescence	4	150	1.19	0.0012	9606.ENSP00000221930,9606.ENSP00000263339,9606.ENSP00000306512,9606.ENSP00000385675	TGFB1,IL1A,CXCL8,IL6
hsa05161	Hepatitis B	4	158	1.17	0.0014	9606.ENSP00000221930,9606.ENSP00000306512,9606.ENSP00000385675,9606.ENSP00000398698	TGFB1,CXCL8,IL6,TNF
hsa05120	Epithelial cell signaling in Helicobacter pylori infection	3	65	1.43	0.0018	9606.ENSP00000306512,9606.ENSP00000379110,9606.ENSP00000427279	CXCL8,CXCL1,CXCL2
hsa05130	Pathogenic Escherichia coli infection	4	187	1.09	0.0026	9606.ENSP00000263341,9606.ENSP00000306512,9606.ENSP00000385675,9606.ENSP00000398698	IL1B,CXCL8,IL6,TNF
hsa05010	Alzheimer disease	5	354	0.91	0.0028	9606.ENSP00000263339,9606.ENSP00000263341,9606.ENSP00000356438,9606.ENSP00000385675,9606.ENSP00000398698	IL1A,IL1B,PTGS2,IL6,TNF
hsa05169	Epstein-Barr virus infection	4	192	1.08	0.0028	9606.ENSP00000305651,9606.ENSP00000385675,9606.ENSP00000398698,9606.ENSP00000496832	CXCL10,IL6,TNF,ISG15
hsa05132	Salmonella infection	4	209	1.04	0.0036	9606.ENSP00000263341,9606.ENSP00000306512,9606.ENSP00000385675,9606.ENSP00000398698	IL1B,CXCL8,IL6,TNF
hsa05410	Hypertrophic cardiomyopathy	3	88	1.3	0.0038	9606.ENSP00000221930,9606.ENSP00000385675,9606.ENSP00000398698	TGFB1,IL6,TNF
hsa04659	Th17 cell differentiation	3	99	1.24	0.0052	9606.ENSP00000221930,9606.ENSP00000263341,9606.ENSP00000385675	TGFB1,IL1B,IL6
hsa05020	Prion disease	4	263	0.95	0.0079	9606.ENSP00000263339,9606.ENSP00000263341,9606.ENSP00000385675,9606.ENSP00000398698	IL1A,IL1B,IL6,TNF
hsa05200	Pathways in cancer	5	515	0.75	0.0129	9606.ENSP00000221930,9606.ENSP00000286301,9606.ENSP00000306512,9606.ENSP00000356438,9606.ENSP00000385675	TGFB1,CSF1R,CXCL8,PTGS2,IL6
hsa04217	Necroptosis	3	147	1.07	0.0149	9606.ENSP00000263339,9606.ENSP00000263341,9606.ENSP00000398698	IL1A,IL1B,TNF
hsa04672	Intestinal immune network for IgA production	2	43	1.43	0.0183	9606.ENSP00000221930,9606.ENSP00000385675	TGFB1,IL6
hsa05202	Transcriptional misregulation in cancer	3	171	1.01	0.0217	9606.ENSP00000286301,9606.ENSP00000306512,9606.ENSP00000385675	CSF1R,CXCL8,IL6
hsa05166	Human T-cell leukemia virus 1 infection	3	210	0.92	0.0375	9606.ENSP00000221930,9606.ENSP00000385675,9606.ENSP00000398698	TGFB1,IL6,TNF
hsa05131	Shigellosis	3	218	0.9	0.0407	9606.ENSP00000263341,9606.ENSP00000306512,9606.ENSP00000398698	IL1B,CXCL8,TNF
