# Supplementary material for: Comparative proteomic profiling of the ovine and human PBMC inflammatory response
Source: Sci Rep. 2024 Jun 28;14:14939. doi: 10.1038/s41598-024-66059-0 (PMC11213919; doi:10.1038/s41598-024-66059-0)
Supplement: Supplementary file 11 — Supplementary Table 11. [file 41598_2024_66059_MOESM11_ESM.xlsx]

## Sheet: Suppl.11 Shared BP of cluster
Supplementary Table 11: The shared 29 significant Gene ontolgy terms of the main PPI cluster in ovine and human peripheral blood mononuclear cells
term description ( Sheep)	observed gene count	strength	-log p value	false discovery rate	matching proteins in your network (IDs)	matching proteins in your network (labels)								Column1
Cytokine-mediated signaling pathway	5	1.77	4.38934	4.08e-05	9940.ENSOARP00000001576,9940.ENSOARP00000014920,9940.ENSOARP00000014949,9940.ENSOARP00000015094,9940.ENSOARP00000022427	STAT3,STAT1,IL17A,IL17F,IL1B
Cellular response to interleukin-17	3	2.84	4.21753	6.06e-05	9940.ENSOARP00000001576,9940.ENSOARP00000014949,9940.ENSOARP00000015094	STAT3,IL17A,IL17F
Positive regulation of cytokine production involved in inflammatory response	3	2.7	4.21753	6.06e-05	9940.ENSOARP00000001576,9940.ENSOARP00000014949,9940.ENSOARP00000015094	STAT3,IL17A,IL17F
Positive regulation of cytokine production	5	1.67	4.21753	6.06e-05	9940.ENSOARP00000001576,9940.ENSOARP00000004079,9940.ENSOARP00000014949,9940.ENSOARP00000015094,9940.ENSOARP00000022427	STAT3,IRF4,IL17A,IL17F,IL1B
Positive regulation of humoral immune response	3	2.56	3.92082	0.00012	9940.ENSOARP00000014949,9940.ENSOARP00000015094,9940.ENSOARP00000022427	IL17A,IL17F,IL1B
Positive regulation of chemokine production	3	2.3	3.65758	0.00022	9940.ENSOARP00000014949,9940.ENSOARP00000015094,9940.ENSOARP00000022427	IL17A,IL17F,IL1B
Positive regulation of interleukin-6 production	3	2.17	3.42022	0.00038	9940.ENSOARP00000014949,9940.ENSOARP00000015094,9940.ENSOARP00000022427	IL17A,IL17F,IL1B
Inflammatory response	4	1.62	3.36653	0.00043	9940.ENSOARP00000001576,9940.ENSOARP00000014949,9940.ENSOARP00000015094,9940.ENSOARP00000022427	STAT3,IL17A,IL17F,IL1B
Defense response to Gram-positive bacterium	3	2.11	3.31876	0.00048	9940.ENSOARP00000014949,9940.ENSOARP00000015094,9940.ENSOARP00000022427	IL17A,IL17F,IL1B
Defense response	5	1.23	3.21467	0.00061	9940.ENSOARP00000001576,9940.ENSOARP00000004079,9940.ENSOARP00000014949,9940.ENSOARP00000015094,9940.ENSOARP00000022427	STAT3,IRF4,IL17A,IL17F,IL1B
Regulation of immune system process	5	1.16	3	0.001	9940.ENSOARP00000001576,9940.ENSOARP00000004079,9940.ENSOARP00000014949,9940.ENSOARP00000015094,9940.ENSOARP00000022427	STAT3,IRF4,IL17A,IL17F,IL1B
Regulation of immune response	4	1.3	2.49485	0.0032	9940.ENSOARP00000004079,9940.ENSOARP00000014949,9940.ENSOARP00000015094,9940.ENSOARP00000022427	IRF4,IL17A,IL17F,IL1B
Positive regulation of defense response	3	1.68	2.39794	0.004	9940.ENSOARP00000014949,9940.ENSOARP00000015094,9940.ENSOARP00000022427	IL17A,IL17F,IL1B
Regulation of angiogenesis	3	1.67	2.38722	0.0041	9940.ENSOARP00000001576,9940.ENSOARP00000015094,9940.ENSOARP00000022427	STAT3,IL17F,IL1B
Defense response to other organism	4	1.26	2.36653	0.0043	9940.ENSOARP00000004079,9940.ENSOARP00000014949,9940.ENSOARP00000015094,9940.ENSOARP00000022427	IRF4,IL17A,IL17F,IL1B
Positive regulation of interleukin-10 production	2	2.41	2.35655	0.0044	9940.ENSOARP00000001576,9940.ENSOARP00000004079	STAT3,IRF4
Regulation of response to biotic stimulus	3	1.61	2.30103	0.005	9940.ENSOARP00000014949,9940.ENSOARP00000015094,9940.ENSOARP00000022427	IL17A,IL17F,IL1B
Multicellular organismal homeostasis	3	1.56	2.17393	0.0067	9940.ENSOARP00000001576,9940.ENSOARP00000014949,9940.ENSOARP00000022427	STAT3,IL17A,IL1B
Positive regulation of interleukin-1 beta production	2	2.24	2.13668	0.0073	9940.ENSOARP00000001576,9940.ENSOARP00000014949	STAT3,IL17A
Positive regulation of interleukin-8 production	2	2.18	2.03621	0.0092	9940.ENSOARP00000001576,9940.ENSOARP00000022427	STAT3,IL1B
Positive regulation of response to external stimulus	3	1.49	2.01323	0.0097	9940.ENSOARP00000014949,9940.ENSOARP00000015094,9940.ENSOARP00000022427	IL17A,IL17F,IL1B
Immune response	4	1.13	2.01323	0.0097	9940.ENSOARP00000001576,9940.ENSOARP00000004079,9940.ENSOARP00000014949,9940.ENSOARP00000022427	STAT3,IRF4,IL17A,IL1B
Regulation of multicellular organismal development	4	1.11	1.96257	0.0109	9940.ENSOARP00000001576,9940.ENSOARP00000014949,9940.ENSOARP00000015094,9940.ENSOARP00000022427	STAT3,IL17A,IL17F,IL1B
Positive regulation of tumor necrosis factor production	2	2.04	1.83268	0.0147	9940.ENSOARP00000001576,9940.ENSOARP00000014949	STAT3,IL17A
Cellular response to interleukin-1	2	1.98	1.73049	0.0186	9940.ENSOARP00000014949,9940.ENSOARP00000022427	IL17A,IL1B
Positive regulation of myeloid cell differentiation	2	1.93	1.64782	0.0225	9940.ENSOARP00000001576,9940.ENSOARP00000014949	STAT3,IL17A
Cell activation	3	1.31	1.57675	0.0265	9940.ENSOARP00000001576,9940.ENSOARP00000004079,9940.ENSOARP00000014949	STAT3,IRF4,IL17A
Regulation of response to stimulus	5	0.73	1.36754	0.0429	9940.ENSOARP00000001576,9940.ENSOARP00000004079,9940.ENSOARP00000014949,9940.ENSOARP00000015094,9940.ENSOARP00000022427	STAT3,IRF4,IL17A,IL17F,IL1B
Positive regulation of cell differentiation	3	1.21	1.32698	0.0471	9940.ENSOARP00000001576,9940.ENSOARP00000014949,9940.ENSOARP00000022427	STAT3,IL17A,IL1B
term description (Human)	observed gene count	strength	-log p value	false discovery rate	matching proteins in your network (IDs)	matching proteins in your network (labels)
Defense response	32	1.12	29.7721	1.69e-30	9606.ENSP00000221930,9606.ENSP00000225831,9606.ENSP00000257570,9606.ENSP00000259206,9606.ENSP00000263339,9606.ENSP00000263341,9606.ENSP00000264350,9606.ENSP00000286301,9606.ENSP00000294728,9606.ENSP00000296027,9606.ENSP00000296140,9606.ENSP00000305651,9606.ENSP00000306512,9606.ENSP00000306565,9606.ENSP00000333657,9606.ENSP00000352071,9606.ENSP00000356438,9606.ENSP00000359488,9606.ENSP00000359490,…	TGFB1,CCL2,OASL,IL1RN,IL1A,IL1B,HERC5,CSF1R,VCAM1,CXCL5,CCR1,CXCL10,CXCL8,ISG20,MX2,CD163,PTGS2,GBP5,GBP4,IFIT1,IFIT3,CCL8,CXCL1,MX1,IL6,TNF,CXCL2,CCL3,CCL3L1,CCL4,IFIT2,ISG15
Immune response	31	1.13	28.7747	1.68e-29	9606.ENSP00000221930,9606.ENSP00000225831,9606.ENSP00000257570,9606.ENSP00000259206,9606.ENSP00000263339,9606.ENSP00000263341,9606.ENSP00000264350,9606.ENSP00000286301,9606.ENSP00000296027,9606.ENSP00000296140,9606.ENSP00000305651,9606.ENSP00000306512,9606.ENSP00000306565,9606.ENSP00000333657,9606.ENSP00000359488,9606.ENSP00000359490,9606.ENSP00000359783,9606.ENSP00000360869,9606.ENSP00000360876,…	TGFB1,CCL2,OASL,IL1RN,IL1A,IL1B,HERC5,CSF1R,CXCL5,CCR1,CXCL10,CXCL8,ISG20,MX2,GBP5,GBP4,IFI44,IFIT1,IFIT3,CD274,CCL8,CXCL1,MX1,IL6,TNF,CXCL2,CCL3,CCL3L1,CCL4,IFIT2,ISG15
Defense response to other organism	26	1.18	23.3575	4.39e-24	9606.ENSP00000221930,9606.ENSP00000225831,9606.ENSP00000257570,9606.ENSP00000263341,9606.ENSP00000264350,9606.ENSP00000286301,9606.ENSP00000296027,9606.ENSP00000305651,9606.ENSP00000306512,9606.ENSP00000306565,9606.ENSP00000333657,9606.ENSP00000359488,9606.ENSP00000359490,9606.ENSP00000360869,9606.ENSP00000360876,9606.ENSP00000378118,9606.ENSP00000379110,9606.ENSP00000381601,9606.ENSP00000385675,…	TGFB1,CCL2,OASL,IL1B,HERC5,CSF1R,CXCL5,CXCL10,CXCL8,ISG20,MX2,GBP5,GBP4,IFIT1,IFIT3,CCL8,CXCL1,MX1,IL6,TNF,CXCL2,CCL3,CCL3L1,CCL4,IFIT2,ISG15
Inflammatory response	22	1.37	22.4935	3.21e-23	9606.ENSP00000221930,9606.ENSP00000225831,9606.ENSP00000259206,9606.ENSP00000263339,9606.ENSP00000263341,9606.ENSP00000286301,9606.ENSP00000294728,9606.ENSP00000296027,9606.ENSP00000296140,9606.ENSP00000305651,9606.ENSP00000306512,9606.ENSP00000352071,9606.ENSP00000356438,9606.ENSP00000359488,9606.ENSP00000378118,9606.ENSP00000379110,9606.ENSP00000385675,9606.ENSP00000398698,9606.ENSP00000427279,…	TGFB1,CCL2,IL1RN,IL1A,IL1B,CSF1R,VCAM1,CXCL5,CCR1,CXCL10,CXCL8,CD163,PTGS2,GBP5,CCL8,CXCL1,IL6,TNF,CXCL2,CCL3,CCL3L1,CCL4
Cytokine-mediated signaling pathway	18	1.45	18.6383	2.3e-19	9606.ENSP00000225831,9606.ENSP00000257570,9606.ENSP00000263339,9606.ENSP00000263341,9606.ENSP00000286301,9606.ENSP00000296027,9606.ENSP00000296140,9606.ENSP00000305651,9606.ENSP00000306512,9606.ENSP00000378118,9606.ENSP00000379110,9606.ENSP00000381601,9606.ENSP00000385675,9606.ENSP00000398698,9606.ENSP00000427279,9606.ENSP00000477908,9606.ENSP00000480558,9606.ENSP00000482259	CCL2,OASL,IL1A,IL1B,CSF1R,CXCL5,CCR1,CXCL10,CXCL8,CCL8,CXCL1,MX1,IL6,TNF,CXCL2,CCL3,CCL3L1,CCL4
Positive regulation of response to external stimulus	13	1.22	9.95078	1.12e-10	9606.ENSP00000221930,9606.ENSP00000257570,9606.ENSP00000263341,9606.ENSP00000286301,9606.ENSP00000296140,9606.ENSP00000305651,9606.ENSP00000306512,9606.ENSP00000356438,9606.ENSP00000359488,9606.ENSP00000385675,9606.ENSP00000398698,9606.ENSP00000477908,9606.ENSP00000482259	TGFB1,OASL,IL1B,CSF1R,CCR1,CXCL10,CXCL8,PTGS2,GBP5,IL6,TNF,CCL3,CCL4
Regulation of immune system process	18	0.86	9.13312	7.36e-10	9606.ENSP00000221930,9606.ENSP00000225831,9606.ENSP00000257570,9606.ENSP00000263339,9606.ENSP00000263341,9606.ENSP00000286301,9606.ENSP00000294728,9606.ENSP00000296140,9606.ENSP00000305651,9606.ENSP00000306512,9606.ENSP00000359488,9606.ENSP00000370989,9606.ENSP00000378118,9606.ENSP00000385675,9606.ENSP00000398698,9606.ENSP00000477908,9606.ENSP00000482259,9606.ENSP00000496832	TGFB1,CCL2,OASL,IL1A,IL1B,CSF1R,VCAM1,CCR1,CXCL10,CXCL8,GBP5,CD274,CCL8,IL6,TNF,CCL3,CCL4,ISG15
Positive regulation of cytokine production	11	1.12	7.13966	7.25e-08	9606.ENSP00000221930,9606.ENSP00000263339,9606.ENSP00000263341,9606.ENSP00000286301,9606.ENSP00000356438,9606.ENSP00000359488,9606.ENSP00000370989,9606.ENSP00000385675,9606.ENSP00000398698,9606.ENSP00000477908,9606.ENSP00000496832	TGFB1,IL1A,IL1B,CSF1R,PTGS2,GBP5,CD274,IL6,TNF,CCL3,ISG15
Cellular response to interleukin-1	7	1.62	7.03433	9.24e-08	9606.ENSP00000225831,9606.ENSP00000263341,9606.ENSP00000306512,9606.ENSP00000378118,9606.ENSP00000477908,9606.ENSP00000480558,9606.ENSP00000482259	CCL2,IL1B,CXCL8,CCL8,CCL3,CCL3L1,CCL4
Regulation of response to stimulus	22	0.51	5.55596	2.78e-06	9606.ENSP00000221930,9606.ENSP00000225831,9606.ENSP00000257570,9606.ENSP00000259206,9606.ENSP00000263339,9606.ENSP00000263341,9606.ENSP00000264350,9606.ENSP00000286301,9606.ENSP00000296140,9606.ENSP00000305651,9606.ENSP00000306512,9606.ENSP00000356438,9606.ENSP00000359488,9606.ENSP00000360869,9606.ENSP00000370989,9606.ENSP00000378118,9606.ENSP00000385675,9606.ENSP00000398698,9606.ENSP00000477908,…	TGFB1,CCL2,OASL,IL1RN,IL1A,IL1B,HERC5,CSF1R,CCR1,CXCL10,CXCL8,PTGS2,GBP5,IFIT1,CD274,CCL8,IL6,TNF,CCL3,CCL3L1,CCL4,ISG15
Regulation of response to biotic stimulus	7	1.05	3.60206	0.00025	9606.ENSP00000257570,9606.ENSP00000263341,9606.ENSP00000264350,9606.ENSP00000359488,9606.ENSP00000360869,9606.ENSP00000370989,9606.ENSP00000496832	OASL,IL1B,HERC5,GBP5,IFIT1,CD274,ISG15
Positive regulation of interleukin-1 beta production	4	1.58	3.37675	0.00042	9606.ENSP00000359488,9606.ENSP00000385675,9606.ENSP00000398698,9606.ENSP00000477908	GBP5,IL6,TNF,CCL3
Positive regulation of chemokine production	4	1.51	3.16115	0.00069	9606.ENSP00000263341,9606.ENSP00000286301,9606.ENSP00000385675,9606.ENSP00000398698	IL1B,CSF1R,IL6,TNF
Regulation of angiogenesis	6	1.08	3.09151	0.00081	9606.ENSP00000263339,9606.ENSP00000263341,9606.ENSP00000305651,9606.ENSP00000306512,9606.ENSP00000385675,9606.ENSP00000398698	IL1A,IL1B,CXCL10,CXCL8,IL6,TNF
Positive regulation of defense response	6	1.07	3.04576	0.0009	9606.ENSP00000263341,9606.ENSP00000356438,9606.ENSP00000359488,9606.ENSP00000385675,9606.ENSP00000398698,9606.ENSP00000477908	IL1B,PTGS2,GBP5,IL6,TNF,CCL3
Positive regulation of cytokine production involved in inflammatory response	3	1.86	3	0.001	9606.ENSP00000359488,9606.ENSP00000385675,9606.ENSP00000398698	GBP5,IL6,TNF
Cell activation	8	0.83	2.85387	0.0014	9606.ENSP00000221930,9606.ENSP00000263341,9606.ENSP00000294728,9606.ENSP00000305651,9606.ENSP00000306512,9606.ENSP00000385675,9606.ENSP00000398698,9606.ENSP00000477908	TGFB1,IL1B,VCAM1,CXCL10,CXCL8,IL6,TNF,CCL3
Positive regulation of interleukin-6 production	4	1.37	2.72125	0.0019	9606.ENSP00000263339,9606.ENSP00000263341,9606.ENSP00000385675,9606.ENSP00000398698	IL1A,IL1B,IL6,TNF
Positive regulation of myeloid cell differentiation	4	1.37	2.67778	0.0021	9606.ENSP00000221930,9606.ENSP00000296140,9606.ENSP00000398698,9606.ENSP00000496832	TGFB1,CCR1,TNF,ISG15
Positive regulation of interleukin-10 production	3	1.64	2.46852	0.0034	9606.ENSP00000370989,9606.ENSP00000385675,9606.ENSP00000496832	CD274,IL6,ISG15
Regulation of immune response	8	0.74	2.34679	0.0045	9606.ENSP00000221930,9606.ENSP00000257570,9606.ENSP00000263341,9606.ENSP00000359488,9606.ENSP00000370989,9606.ENSP00000385675,9606.ENSP00000398698,9606.ENSP00000496832	TGFB1,OASL,IL1B,GBP5,CD274,IL6,TNF,ISG15
Defense response to Gram-positive bacterium	4	1.25	2.33724	0.0046	9606.ENSP00000263341,9606.ENSP00000359490,9606.ENSP00000385675,9606.ENSP00000398698	IL1B,GBP4,IL6,TNF
Regulation of multicellular organismal development	10	0.62	2.3279	0.0047	9606.ENSP00000221930,9606.ENSP00000263339,9606.ENSP00000263341,9606.ENSP00000296140,9606.ENSP00000305651,9606.ENSP00000306512,9606.ENSP00000385675,9606.ENSP00000398698,9606.ENSP00000477908,9606.ENSP00000496832	TGFB1,IL1A,IL1B,CCR1,CXCL10,CXCL8,IL6,TNF,CCL3,ISG15
Positive regulation of interleukin-8 production	3	1.43	2.00877	0.0098	9606.ENSP00000263341,9606.ENSP00000385675,9606.ENSP00000398698	IL1B,IL6,TNF
Cellular response to interleukin-17	2	1.95	1.89963	0.0126	9606.ENSP00000263341,9606.ENSP00000305651	IL1B,CXCL10
Multicellular organismal homeostasis	5	0.89	1.77469	0.0168	9606.ENSP00000221930,9606.ENSP00000263339,9606.ENSP00000263341,9606.ENSP00000356438,9606.ENSP00000385675	TGFB1,IL1A,IL1B,PTGS2,IL6
Positive regulation of cell differentiation	7	0.67	1.62709	0.0236	9606.ENSP00000221930,9606.ENSP00000263341,9606.ENSP00000296140,9606.ENSP00000356438,9606.ENSP00000385675,9606.ENSP00000398698,9606.ENSP00000496832	TGFB1,IL1B,CCR1,PTGS2,IL6,TNF,ISG15
Positive regulation of tumor necrosis factor production	3	1.24	1.57675	0.0265	9606.ENSP00000263339,9606.ENSP00000385675,9606.ENSP00000477908	IL1A,IL6,CCL3
Positive regulation of humoral immune response	2	1.72	1.56703	0.0271	9606.ENSP00000263341,9606.ENSP00000398698	IL1B,TNF
