# Supplementary material for: Comparative proteomic profiling of the ovine and human PBMC inflammatory response
Source: Sci Rep. 2024 Jun 28;14:14939. doi: 10.1038/s41598-024-66059-0 (PMC11213919; doi:10.1038/s41598-024-66059-0)
Supplement: Supplementary file 12 — Supplementary Table 12. [file 41598_2024_66059_MOESM12_ESM.xlsx]

## Sheet: Suppl. 12_hub proteins
Supplementary Table 12. Scores of the hub proteins in ovine (A) and human (B) peripheral blood mononuclear cells using the degree of connectivity ranking method of the CytoHubba plugin (Cytoscape).
	Protein symbol	Degree	Maximal Clique Centrality (MCC)	Maximum Neighborhood Component (MNC)
ovine	STAT3	13	226	13
	IL1B	12	226	12
	STAT1	11	183	10
	IRF4	9	153	8
	IL17A	8	168	8
human	IL6	51	313887108623	50
	TNF	51	313894366221	50
	IL1B	49	313894371267	48
	CXCL10	40	326354001984	40
	CXCL8	40	313879642682	40
