# Supplementary material for: Comparative proteomic profiling of the ovine and human PBMC inflammatory response
Source: Sci Rep. 2024 Jun 28;14:14939. doi: 10.1038/s41598-024-66059-0 (PMC11213919; doi:10.1038/s41598-024-66059-0)
Supplement: Supplementary file 13 — Supplementary Table 13. [file 41598_2024_66059_MOESM13_ESM.xlsx]

## Sheet: Suppl. 13_sheep cytohub
Supplementary table 13: Cytohubba analysis of PPI networks of differentially abundant proteins of ovine peripheral blood mononuclear cells with Maximal Clique Centrality (MCC), Maximum Neighborhood Component (MNC), degree of connectivity, Edge Percolated Component (EPC), Density of Maximum Neighborhood Component (DMNC) and six centralities (Bottleneck, EcCentricity, Closeness, Radiality, Betweenn…
Identifier name	Protein name	MCC	MNC	Degree	EPC	BottleNeck	EcCentricity	Closeness	Radiality	Betweenness	Stress	ClusteringCoefficient	DMNC
ENSOARP00000002591	ACTN4	4456	14	16	18.075	4	0.20775	34.0833	5.90287	573.972	2596	0.39167	0.52927
ENSOARP00000011754	APOBEC3Z1	130	6	9	14.414	10	0.20775	29.5833	5.71661	519.607	2580	0.38889	0.57059
ENSOARP00000003976	ATP6AP1	165151	19	20	20.012	6	0.1662	34.7833	5.80257	567.189	2622	0.43158	0.54946
ENSOARP00000011193	BCL2A1	8	3	5	10.993	9	0.1662	27.8667	5.6593	361.852	1780	0.4	0.46346
ENSOARP00000004079	CARS-2	153	8	9	9.251	12	0.1662	27.2	5.44439	341.201	1450	0.44444	0.46652
ENSOARP00000002391	CDKN1B	4	1	4	6.054	3	0.1662	25.7	5.51603	276.952	1016	0	0
ENSOARP00000022136	CLIC5	4348	15	15	17.844	3	0.1662	32.6167	5.77392	238.896	1494	0.4381	0.46068
ENSOARP00000000254	CNP	1472	9	11	16.014	3	0.1662	29.4	5.54468	228.05	848	0.45455	0.59666
ENSOARP00000016141	DDX21	82884	17	17	19.488	4	0.1662	33.2833	5.77392	220.081	1236	0.48529	0.53429
ENSOARP00000006578	DDX3X	27	5	6	9.797	3	0.1662	27.6167	5.61632	183.953	1194	0.46667	0.45378
ENSOARP00000010989	DDX5	4340	14	14	17.693	2	0.1662	31.8667	5.73094	176.405	1164	0.47253	0.48423
ENSOARP00000000808	DNAJC7	2972	14	14	17.514	6	0.1662	31.2	5.63065	156.106	852	0.47253	0.48423
ENSOARP00000016180	EIF3A	59	7	8	9.156	2	0.1662	26.8667	5.45872	155.81	768	0.46429	0.47564
ENSOARP00000012601	EIF3I	162276	16	16	19.415	3	0.1662	32.8667	5.74526	151.985	918	0.56667	0.61025
ENSOARP00000000076	EIF4E2	4381	13	14	18.026	6	0.1662	31.2	5.63065	128.229	694	0.48352	0.56202
ENSOARP00000002284	EIF4G1	31	5	6	10.945	2	0.1662	25.0167	5.31544	120.591	596	0.53333	0.51861
ENSOARP00000009804	EIF4G2	9	4	5	9.556	3	0.1662	24.4333	5.27246	118.449	678	0.4	0.37893
ENSOARP00000005698	G3BP1	83022	16	16	19.355	4	0.1662	32.8667	5.74526	105.345	918	0.56667	0.61025
ENSOARP00000018841	GARS1	161402	12	12	17.353	1	0.1662	29.2333	5.53035	55.705	310	0.72727	0.70248
ENSOARP00000020373	GRWD1	163536	15	15	19.238	2	0.1662	31.2	5.60199	43.4372	492	0.64762	0.68101
ENSOARP00000019476	ICAM1	3	2	3	6.831	2	0.1662	24.7	5.44439	38.1492	172	0.33333	0.30779
ENSOARP00000000381	IFIH1	161430	12	12	18.021	3	0.1662	29.4	5.54468	32.0921	296	0.77273	0.74638
ENSOARP00000018188	IL17A	8	4	4	9.432	1	0.1662	24.5667	5.3441	6.52371	32	0.66667	0.37893
ENSOARP00000022380	IL17F	720	6	6	13.303	1	0.1662	25.35	5.31544	0	0	1	0.71324
ENSOARP00000001576	IL1B	226	13	13	10.017	14	0.1385	28.7833	5.44439	371.547	1904	0.35897	0.35765
ENSOARP00000022412	IL1RN	9	3	6	6.215	4	0.1385	24.5333	5.22948	310.588	1032	0.2	0.46346
ENSOARP00000006346	IRF1	2	1	2	4.61	3	0.1385	21.9	5.04322	224	724	0	0
ENSOARP00000014920	IRF4	183	10	11	10.592	4	0.1385	27.95	5.43006	175.666	802	0.38182	0.41901
ENSOARP00000022427	ISG20	226	12	12	9.394	2	0.1385	26.95	5.25814	122.918	748	0.42424	0.40978
ENSOARP00000019514	ITGB2	3	1	3	3.415	2	0.1385	20.15	4.88562	121.84	560	0	0
ENSOARP00000008050	LARS	80676	14	14	17.992	2	0.1385	29.9333	5.45872	102.982	512	0.47253	0.48423
ENSOARP00000017083	LMNB1	20	7	7	11.473	2	0.1385	25.55	5.25814	31.3627	228	0.42857	0.32929
ENSOARP00000014949	LOC101114285	168	8	8	7.902	1	0.1385	23.8333	5.01457	20.9327	130	0.64286	0.52483
ENSOARP00000018973	LSP1	161304	11	11	17.109	1	0.1385	27.7667	5.35843	14.7167	142	0.83636	0.78053
ENSOARP00000002141	MAK16	12	5	5	9.658	1	0.1385	24.2333	5.17217	14.6541	90	0.6	0.38896
ENSOARP00000001512	MAT2A	13	4	5	7.969	1	0.1385	22.15	4.91428	10.8636	42	0.5	0.47366
ENSOARP00000008612	MATR3	16	5	5	8.851	1	0.1385	24.15	5.15784	9.94302	70	0.7	0.45378
ENSOARP00000016142	NACA	81408	11	11	17.131	1	0.1385	27.9	5.38708	6.80435	78	0.8	0.7466
ENSOARP00000000580	NOLC1	8	4	4	5.515	1	0.1385	21.9667	4.98592	6.76486	46	0.66667	0.37893
ENSOARP00000007316	NOP16	162000	11	11	17.045	1	0.1385	27.6	5.3441	2.63367	22	0.87273	0.81447
ENSOARP00000004180	NPM3	2	1	2	4.57	1	0.1385	20.15	4.79966	2	4	0	0
ENSOARP00000009694	NSUN2	3	2	3	8.068	1	0.1385	22.9	5.11486	1.49902	22	0.33333	0.30779
ENSOARP00000011807	NUCKS1	4	3	3	7.305	1	0.1385	21.5833	5.01457	1.3	6	0.66667	0.30898
ENSOARP00000019531	NUDC	720	6	6	13.272	1	0.1385	24.7667	5.24381	0	0	1	0.71324
ENSOARP00000015094	OAT	120	5	5	6.675	1	0.1385	22.0833	4.94293	0	0	1	0.64826
ENSOARP00000013129	OXR1	6	3	3	8.089	1	0.1385	21.9667	5.05755	0	0	1	0.46346
ENSOARP00000008875	PABPC1	1	1	1	3.804	1	0.1385	18.9833	4.72802	0	0	0	0
ENSOARP00000016748	PDCD11	1	1	1	2.527	1	0.1385	18.0833	4.62773	0	0	0	0
ENSOARP00000018168	PDCD4	1	1	1	2.674	1	0.1385	17.2167	4.49879	0	0	0	0
ENSOARP00000013259	POLR1C	4	1	4	3.607	2	0.11871	19.5929	4.5561	121.367	440	0	0
ENSOARP00000010783	PPA1	2	1	2	2.048	2	0.11871	16.5429	4.25522	114	364	0	0
ENSOARP00000016801	PSMB10	25	4	5	5.924	1	0.11871	21.1095	4.74235	24.3315	120	0.6	0.56839
ENSOARP00000016272	PSTPIP1	5	3	4	5.336	1	0.11871	20.6095	4.72802	19.6331	110	0.33333	0.30898
ENSOARP00000004552	RBM19	48	5	5	5.586	1	0.11871	20.9429	4.72802	1.07143	6	0.9	0.58344
ENSOARP00000022386	RBM3	24	4	4	5.38	1	0.11871	20.1929	4.68504	0	0	1	0.56839
ENSOARP00000003455	S100A11	1	1	1	1.923	1	0.11871	16.9262	4.41282	0	0	0	0
ENSOARP00000019486	SATB1	1	1	1	1.546	1	0.11871	14.9262	4.06897	0	0	0	0
ENSOARP00000006211	SCAF8	1	1	1	1.595	1	0.10387	14.3345	3.73944	0	0	0	0
ENSOARP00000022042	SLC3A2	1	1	1	1.299	1	0.10387	12.9083	3.43856	0	0	0	0
ENSOARP00000017407	SSRP1	0	0	0	1	0	0	0	0	0	0	0	0
ENSOARP00000016435	STAT1	0	0	0	1	0	0	0	0	0	0	0	0
ENSOARP00000001738	STAT3	0	0	0	1	0	0	0	0	0	0	0	0
ENSOARP00000004446	TNFAIP3	0	0	0	1	0	0	0	0	0	0	0	0
ENSOARP00000004561	TRAP1	0	0	0	1	0	0	0	0	0	0	0	0
ENSOARP00000004042	TRMT2A	0	0	0	1	0	0	0	0	0	0	0	0
ENSOARP00000011232	USP10	0	0	0	1	0	0	0	0	0	0	0	0
ENSOARP00000016921	W5PXC6_SHEEP	0	0	0	1	0	0	0	0	0	0	0	0
ENSOARP00000015110	WARS1	0	0	0	1	0	0	0	0	0	0	0	0
ENSOARP00000005080	WDR36	0	0	0	1	0	0	0	0	0	0	0	0
ENSOARP00000019046	WDR74	0	0	0	1	0	0	0	0	0	0	0	0	c
ENSOARP00000022653	YME1L1	0	0	0	1	0	0	0	0	0	0	0	0
