# Supplementary material for: Comparative proteomic profiling of the ovine and human PBMC inflammatory response
Source: Sci Rep. 2024 Jun 28;14:14939. doi: 10.1038/s41598-024-66059-0 (PMC11213919; doi:10.1038/s41598-024-66059-0)
Supplement: Supplementary file 14 — Supplementary Table 14. [file 41598_2024_66059_MOESM14_ESM.xlsx]

## Sheet: Suppl. 14_human cytohub
Supplementary table 14: Cytohubba analysis of PPI networks of differentially abundant proteins of human peripheral blood mononuclear cells with Maximal Clique Centrality (MCC), Maximum Neighborhood Component (MNC), degree of connectivity, Edge Percolated Component (EPC), Density of Maximum Neighborhood Component (DMNC) and six centralities (Bottleneck, EcCentricity, Closeness, Radiality, Betweenn…
Identifier name	Protein Name	MCC	MNC	Degree	EPC	BottleNeck	EcCentricity	Closeness	Radiality	Betweenness	Stress	ClusteringCoefficient	DMNC
ENSP00000385675	ACOD1	313887108623	50	51	12.052	16	0.14286	80.0667	5.15006	1998.73	22008	0.31216	0.51479
ENSP00000398698	ADGRE2	313894366221	50	51	13.099	9	0.14286	79.65	5.12605	1559.8	20932	0.32314	0.5329
ENSP00000263341	AHNAK	313894371267	48	49	13.205	3	0.14286	78.4833	5.10804	1224.1	17712	0.34779	0.56704
ENSP00000306512	ALKBH4	313879642682	40	40	12.049	25	0.14286	74.2333	5.07203	832.26	11192	0.43846	0.64643
ENSP00000305651	APOBEC3A	326354001984	40	40	12.176	1	0.14286	73.3167	5.03001	721.119	9296	0.48333	0.71259
ENSP00000225831	B3GAT3	313883257080	36	36	11.521	16	0.14286	71.4	5.006	327.194	8534	0.51905	0.73932
ENSP00000380697	BBS2	19222139068	33	33	10.176	11	0.17857	69.5833	5	883.062	17144	0.45644	0.63175
ENSP00000263642	BRD2	19225394647	31	32	9.822	17	0.17857	69.25	5	1383.9	21336	0.45161	0.65303
ENSP00000482259	BST1	306689126451	30	31	10.574	5	0.14286	68.3167	4.95198	400.85	4912	0.55699	0.79835
ENSP00000263339	C15orf48	313787260800	29	29	10.579	1	0.14286	67.4833	4.94598	154.715	3710	0.63547	0.84245
ENSP00000294728	CASKIN2	300814416026	26	28	9.805	2	0.11905	66.1	4.88595	798.605	5698	0.56878	0.84525
ENSP00000370989	CASP9	106346828163	26	27	10.046	4	0.14286	66.3167	4.92797	528.628	5390	0.56125	0.77448
ENSP00000381601	CCL2	12998770081	26	27	9.538	3	0.14286	64.4833	4.86194	240.796	2762	0.5698	0.78628
ENSP00000379110	CCL3	312788931840	26	26	9.962	1	0.14286	64.9	4.88595	66.3265	2092	0.70462	0.90029
ENSP00000221930	CCL3L1	962721510	24	26	8.824	3	0.11905	64.55	4.84394	849.523	10256	0.44308	0.64864
ENSP00000360869	CCL4	12519367584	25	25	9.138	1	0.17857	64.75	4.92197	324.83	9626	0.61	0.76905
ENSP00000477908	CCL8	306641583360	25	25	9.681	1	0.14286	64.7333	4.89196	56.8843	1808	0.74	0.93294
ENSP00000356438	CCNH	187777256406	25	25	9.648	2	0.11905	63.8833	4.83193	92.8514	946	0.62333	0.78586
ENSP00000368699	CCR1	12479484964	24	24	8.424	3	0.17857	64.0833	4.90996	592.777	12490	0.57971	0.72071
ENSP00000352071	CD14	32176569620	22	22	8.569	5	0.11905	61.55	4.78391	216.321	4110	0.66667	0.80427
ENSP00000360883	CD163	12472192344	21	21	7.517	1	0.17857	62.5833	4.89196	221.911	6696	0.69048	0.81959
ENSP00000259206	CD274	194035687200	21	21	8.836	2	0.14286	61.4667	4.80792	37.4596	604	0.79048	0.93829
ENSP00000286301	CD93	12973000348	19	21	8.417	4	0.11905	60.9667	4.77191	643.674	8624	0.58095	0.81748
ENSP00000257570	CEP128	12468558362	20	20	7.327	1	0.14286	61.2667	4.83794	287.596	5824	0.67895	0.79221
ENSP00000427279	CHD4	280215936000	20	20	9.591	1	0.14286	60.65	4.80192	16.0794	514	0.86316	1.00715
ENSP00000296140	CNOT8	113124211224	20	20	8.451	1	0.11905	59.6333	4.73589	28.2659	426	0.81579	0.95188
ENSP00000378118	COL1A1	7185467521	18	19	8.162	1	0.14286	60.5667	4.81393	87.4934	1190	0.71345	0.89618
ENSP00000360891	COQ10B	12475814400	19	19	8.006	1	0.14286	59.9833	4.79592	40.3961	1130	0.79532	0.91129
ENSP00000296027	COX15	273988915200	18	18	8.509	1	0.11905	58.3833	4.71188	3.22531	58	0.92157	1.03575
ENSP00000333657	CR1	12457670521	16	17	6.404	2	0.14286	58	4.72989	249.767	1488	0.75735	0.92434
ENSP00000430950	CSF1R	7621232	15	17	6.931	3	0.11905	58.9167	4.72989	585.352	6854	0.52941	0.72107
ENSP00000304236	CTSL	80198041	15	16	7.952	2	0.14286	59.15	4.79592	103.768	1548	0.69167	0.83123
ENSP00000359488	CXCL1	6230654664	16	16	6.901	1	0.14286	57.9167	4.7419	58.2553	1170	0.8	0.86152
ENSP00000277541	CXCL10	524884	14	16	6.904	5	0.11905	58.5	4.73589	415.508	3624	0.53333	0.72071
ENSP00000306565	CXCL2	12454041601	14	15	5.997	3	0.17857	56.0833	4.71188	263.965	4256	0.85714	1.0135
ENSP00000359783	CXCL5	12457670400	15	15	5.719	1	0.14286	54.4167	4.61585	1.64102	24	0.94286	0.99147
ENSP00000225964	CXCL8	201752	15	15	5.991	4	0.11905	57.0833	4.69388	270.82	4778	0.57143	0.60089
ENSP00000262768	CYP1B1	887280	15	15	6.532	1	0.11905	56.5833	4.67587	51.9554	1404	0.70476	0.7411
ENSP00000264350	CYP7B1	6230649600	14	14	5.544	1	0.14286	53.9167	4.60984	1.26495	20	0.95604	0.97972
ENSP00000359490	CYTH2	12454041600	14	14	5.84	1	0.14286	53.9167	4.60984	0.15385	2	0.98901	1.0135
ENSP00000401645	DDX17	202324	14	14	5.878	2	0.11905	55.3667	4.62185	133.798	2118	0.62637	0.64188
ENSP00000398568	DDX41	726490	14	14	5.846	2	0.11905	56.4167	4.67587	95.3782	822	0.58242	0.59684
ENSP00000369071	DOCK4	202464	14	14	5.608	1	0.11905	56.75	4.69388	87.484	2284	0.68132	0.69819
ENSP00000417401	EBI3	1489	8	13	3.773	7	0.14286	53.65	4.62185	1718.53	42662	0.37179	0.67062
ENSP00000265077	ECE1	40591	12	13	4.673	2	0.11905	54.7	4.60984	383.317	6348	0.52564	0.60003
ENSP00000480558	EHMT1	6227020800	13	13	6.71	1	0.11905	54.75	4.62185	0	0	1	0.9963
ENSP00000256458	EIF5A2	12242	10	12	5.198	8	0.17857	57.3333	4.80792	679.422	7162	0.57576	0.7582
ENSP00000318982	EMILIN2	3629520	11	11	5.031	1	0.14286	52.85	4.62785	23.8939	668	0.90909	0.8484
ENSP00000161863	ENTPD1	48	10	10	1.815	1	0.11905	44.4	4.17167	405.61	5718	0.35556	0.31924
ENSP00000295927	EPB41L3	40322	8	10	5.186	1	0.11905	53.3333	4.62185	92.595	2424	0.64444	0.8164
ENSP00000358812	EPSTI1	41	8	9	2.262	3	0.14286	46.1667	4.32173	325.528	4358	0.33333	0.34989
ENSP00000362994	ERGIC3	10081	8	9	4.423	2	0.14286	53.8167	4.68187	236.25	1306	0.75	0.78725
ENSP00000349508	FBN2	9	3	8	1.595	3	0.14286	43.4167	4.2377	755.665	3434	0.10714	0.30898
ENSP00000317123	FCN1	15	7	8	1.728	7	0.14286	47.7333	4.45378	593.834	5886	0.25	0.25611
ENSP00000366682	FGD5	841	7	8	4.801	2	0.14286	53.65	4.68788	81.8028	772	0.67857	0.69516
ENSP00000220751	FLII	5760	8	8	4.738	1	0.14286	54.2333	4.71789	4.82074	60	0.92857	0.75809
ENSP00000380033	FOSL2	35	7	8	1.819	3	0.11905	43.2667	4.14166	646.779	16604	0.35714	0.36588
ENSP00000262776	FZD6	264	7	7	3.688	1	0.17857	53.8333	4.73589	46.9516	1522	0.80952	0.62199
ENSP00000353238	GBP4	30	7	7	3.514	1	0.11905	50.7833	4.54382	47.7348	1050	0.52381	0.40246
ENSP00000360871	GBP5	11	4	7	2.555	1	0.11905	47.5	4.39376	43.9179	312	0.19048	0.37893
ENSP00000330237	GBP7	722	7	7	3.928	1	0.11905	51.2	4.56182	29.5353	340	0.7619	0.5854
ENSP00000246006	GGT7	17	6	7	2.628	2	0.10204	44.2429	4.20768	244.403	5602	0.33333	0.33284
ENSP00000359645	GULP1	11	5	6	1.445	5	0.11905	43.1333	4.2437	418.831	2834	0.33333	0.32413
ENSP00000297990	H3C12	32	6	6	1.686	2	0.11905	40.7667	4.05162	41.7694	1254	0.6	0.42794
ENSP00000360250	HELZ2	720	6	6	4.144	1	0.11905	50.7833	4.55582	0	0	1	0.71324
ENSP00000416330	HERC5	121	5	6	2.514	1	0.10204	43.8262	4.20168	7.23333	34	0.66667	0.64826
ENSP00000352438	HMGCS1	5	2	5	2.088	7	0.14286	50.5667	4.62785	740.936	4222	0.1	0.30779
ENSP00000422753	IDO1	6	3	5	2.117	1	0.14286	48.5667	4.53782	233.826	6578	0.3	0.30898
ENSP00000404179	IFI44	6	3	5	2.105	2	0.14286	44.7333	4.35774	194.658	3176	0.3	0.30898
ENSP00000356016	IFIH1	18	5	5	2.334	3	0.11905	48.4667	4.46579	14.076	486	0.7	0.45378
ENSP00000354335	IFIT1	26	5	5	3.017	1	0.11905	46.75	4.39976	1.64862	26	0.7	0.45378
ENSP00000345344	IFIT2	120	5	5	3.638	1	0.11905	49.5333	4.51981	0	0	1	0.64826
ENSP00000478490	IFIT3	9	4	5	1.345	2	0.10204	36.0429	3.73349	245.527	3892	0.4	0.37893
ENSP00000386043	IL1A	30	5	5	2.426	1	0.10204	42.8262	4.17767	5.74427	66	0.8	0.51861
ENSP00000417980	IL1B	4	2	4	1.961	6	0.14286	50.1833	4.61585	836.432	4488	0.33333	0.30779
ENSP00000251849	IL1RN	4	2	4	1.95	2	0.11905	45.3333	4.35774	95.1826	600	0.16667	0.30779
ENSP00000472474	IL4I1	4	2	4	1.967	1	0.11905	42.0167	4.18367	9.4383	78	0.16667	0.30779
ENSP00000375857	IL6	3	2	3	1.53	2	0.14286	44.9	4.40576	174.313	1236	0.33333	0.30779
ENSP00000322706	INHBA	3	2	3	1.351	3	0.11905	37.3167	3.93758	468	8524	0.33333	0.30779
ENSP00000352252	IRAK2	4	3	3	1.212	2	0.11905	38.1667	4.05762	81.524	654	0.66667	0.30898
ENSP00000310406	IRF7	3	2	3	1.252	1	0.11905	37.6333	4.02161	20.431	68	0.33333	0.30779
ENSP00000237014	ISG15	3	2	3	2.387	2	0.11905	48.0333	4.4898	10.7688	450	0.33333	0.30779
ENSP00000478561	ISG20	6	3	3	2.119	1	0.11905	47.7	4.47779	0	0	1	0.46346
ENSP00000372199	JADE2	6	3	3	1.237	1	0.11905	34.3	3.67347	0	0	1	0.46346
ENSP00000367263	JAML	4	3	3	1.977	1	0.10204	41.9929	4.17167	4.74744	44	0.66667	0.30898
ENSP00000424571	JCAD	6	3	3	1.758	1	0.10204	38.8095	4.0096	0	0	1	0.46346
ENSP00000351141	KANK1	6	3	3	1.228	1	0.10204	34.5429	3.69748	0	0	1	0.46346
ENSP00000294671	KIAA0825	2	2	2	2.104	1	0.14286	48.1667	4.53782	0	0	1	0.30779
ENSP00000369681	KYNU	2	2	2	2.04	1	0.14286	43.3167	4.32173	0	0	1	0.30779
ENSP00000324573	LAIR1	2	1	2	1.129	1	0.11905	35.4667	3.85354	16.6896	96	0	0
ENSP00000367038	LGALS3BP	2	1	2	1.967	1	0.11905	43.8333	4.31573	1.15298	32	0	0
ENSP00000357022	LILRB4	2	2	2	1.834	1	0.11905	42.0333	4.2377	0	0	1	0.30779
ENSP00000356989	LRRFIP1	2	2	2	1.166	1	0.11905	35.9167	3.93758	0	0	1	0.30779
ENSP00000367835	LTBP1	2	2	2	1.183	1	0.11905	35.5	3.84154	0	0	1	0.30779
ENSP00000295822	MACROH2A1	2	2	2	1.199	1	0.11905	34.9167	3.81152	0	0	1	0.30779
ENSP00000423563	MPEG1	2	2	2	1.097	1	0.11905	31.5833	3.53541	0	0	1	0.30779
ENSP00000264170	MPP5	2	1	2	1.461	2	0.10204	38.8857	4.03361	236	2830	0	0
ENSP00000261167	MX1	2	1	2	1.146	2	0.10204	31.469	3.44538	236	6470	0	0
ENSP00000242208	MX2	2	2	2	1.598	1	0.10204	40.9929	4.14766	0	0	1	0.30779
ENSP00000310721	MYCT1	2	2	2	1.181	1	0.10204	28.6191	3.23529	0	0	1	0.30779
ENSP00000277010	MYEF2	2	2	2	1.162	1	0.10204	28.6191	3.23529	0	0	1	0.30779
ENSP00000351789	NBN	1	1	1	1.224	1	0.14286	38.0167	4.09964	0	0	0	0
ENSP00000260197	NCS1	1	1	1	1.582	1	0.11905	46.1167	4.44178	0	0	0	0
ENSP00000426613	NEU1	1	1	1	1.778	1	0.11905	45.8833	4.41777	0	0	0	0
ENSP00000443319	NOL6	1	1	1	1.538	1	0.11905	45.4667	4.39976	0	0	0	0
ENSP00000375616	NOTCH1	1	1	1	1.54	1	0.11905	41.2	4.21969	0	0	0	0
ENSP00000384359	OASL	1	1	1	1.26	1	0.11905	37.8333	4.02161	0	0	0	0
ENSP00000264716	PAPSS2	1	1	1	1.263	1	0.11905	36.4167	3.97359	0	0	0	0
ENSP00000378704	PCBP2	1	1	1	1.078	1	0.11905	31.0833	3.52941	0	0	0	0
ENSP00000452877	PDCD11	1	1	1	1.074	1	0.11905	31.0833	3.52941	0	0	0	0
ENSP00000364782	PELI1	1	1	1	1.461	1	0.10204	40.9595	4.17767	0	0	0	0
ENSP00000384770	PELO	1	1	1	1.386	1	0.10204	40.3262	4.13565	0	0	0	0
ENSP00000339826	PFDN2	1	1	1	1.549	1	0.10204	38.9429	4.06363	0	0	0	0
ENSP00000319883	PFKFB3	1	1	1	1.512	1	0.10204	38.9429	4.06363	0	0	0	0
ENSP00000261681	PIK3AP1	1	1	1	1.313	1	0.10204	38.1095	4.02761	0	0	0	0
ENSP00000265471	POMP	1	1	1	1.239	1	0.10204	36.4024	3.90156	0	0	0	0
ENSP00000356214	POSTN	1	1	1	1.131	1	0.08929	31.4631	3.4994	0	0	0	0
ENSP00000406157	PRAM1	1	1	1	1.071	1	0.08929	29.1143	3.32533	0	0	0	0
ENSP00000430493	PRF1	1	1	1	1.06	1	0.08929	27.0202	3.02521	0	0	0	0
ENSP00000331385	PRPF18	1	1	1	1.046	1	0.08929	24.6738	2.73709	0	0	0	0
ENSP00000016171	PSG4	1	1	1	1.049	1	0.0119	1	0.03571	0	0	0	0
ENSP00000341610	PTGFRN	1	1	1	1.049	1	0.0119	1	0.03571	0	0	0	0
ENSP00000255006	PTGS2	0	0	0	1	0	0	0	0	0	0	0	0
ENSP00000364526	PTX3	0	0	0	1	0	0	0	0	0	0	0	0
ENSP00000362863	QSER1	0	0	0	1	0	0	0	0	0	0	0	0
ENSP00000370648	RAF1	0	0	0	1	0	0	0	0	0	0	0	0
ENSP00000477725	RBMX	0	0	0	1	0	0	0	0	0	0	0	0
ENSP00000351605	RDH14	0	0	0	1	0	0	0	0	0	0	0	0
ENSP00000465075	REEP3	0	0	0	1	0	0	0	0	0	0	0	0
ENSP00000356057	RIN1	0	0	0	1	0	0	0	0	0	0	0	0
ENSP00000245157	RIN2	0	0	0	1	0	0	0	0	0	0	0	0
ENSP00000274311	RIPK2	0	0	0	1	0	0	0	0	0	0	0	0
ENSP00000292566	RIPOR1	0	0	0	1	0	0	0	0	0	0	0	0
ENSP00000394720	RRBP1	0	0	0	1	0	0	0	0	0	0	0	0
ENSP00000285046	SEMA4B	0	0	0	1	0	0	0	0	0	0	0	0
ENSP00000230461	SERPINB2	0	0	0	1	0	0	0	0	0	0	0	0
ENSP00000354425	SFSWAP	0	0	0	1	0	0	0	0	0	0	0	0
ENSP00000220420	SIGMAR1	0	0	0	1	0	0	0	0	0	0	0	0
ENSP00000364028	SLAMF7	0	0	0	1	0	0	0	0	0	0	0	0
ENSP00000400099	SNRNP200	0	0	0	1	0	0	0	0	0	0	0	0
ENSP00000316950	SORL1	0	0	0	1	0	0	0	0	0	0	0	0
ENSP00000382241	SPATA20	0	0	0	1	0	0	0	0	0	0	0	0
ENSP00000386289	SPC24	0	0	0	1	0	0	0	0	0	0	0	0
ENSP00000346986	SPN	0	0	0	1	0	0	0	0	0	0	0	0
ENSP00000437738	SPRR2D	0	0	0	1	0	0	0	0	0	0	0	0
ENSP00000265433	TAOK1	0	0	0	1	0	0	0	0	0	0	0	0
ENSP00000376899	TGFB1	0	0	0	1	0	0	0	0	0	0	0	0
ENSP00000360526	TGFBI	0	0	0	1	0	0	0	0	0	0	0	0
ENSP00000256897	TGM5	0	0	0	1	0	0	0	0	0	0	0	0
ENSP00000349970	TIMP2	0	0	0	1	0	0	0	0	0	0	0	0
ENSP00000348635	TMEM181	0	0	0	1	0	0	0	0	0	0	0	0
ENSP00000408236	TMEM30A	0	0	0	1	0	0	0	0	0	0	0	0
ENSP00000006658	TNF	0	0	0	1	0	0	0	0	0	0	0	0
ENSP00000357746	TNIP3	0	0	0	1	0	0	0	0	0	0	0	0
ENSP00000338964	TOR1AIP1	0	0	0	1	0	0	0	0	0	0	0	0
ENSP00000254528	TRAF1	0	0	0	1	0	0	0	0	0	0	0	0
ENSP00000265016	TTR	0	0	0	1	0	0	0	0	0	0	0	0
ENSP00000408342	URB1	0	0	0	1	0	0	0	0	0	0	0	0
ENSP00000375622	USP3	0	0	0	1	0	0	0	0	0	0	0	0
ENSP00000361475	VCAM1	0	0	0	1	0	0	0	0	0	0	0	0
ENSP00000451162	VCAN	0	0	0	1	0	0	0	0	0	0	0	0
ENSP00000221847	WAC	0	0	0	1	0	0	0	0	0	0	0	0
ENSP00000263960	WBP11	0	0	0	1	0	0	0	0	0	0	0	0
ENSP00000370222	WTAP	0	0	0	1	0	0	0	0	0	0	0	0
ENSP00000435365	YTHDC2	0	0	0	1	0	0	0	0	0	0	0	0
ENSP00000343158	YTHDF3	0	0	0	1	0	0	0	0	0	0	0	0
ENSP00000325355	ZNF217	0	0	0	1	0	0	0	0	0	0	0	0
ENSP00000261716	ZNF592	0	0	0	1	0	0	0	0	0	0	0	0
